# Supplementary material for: Dataset from the global phosphoproteomic mapping of early mitotic exit in human cells
Source: Data Brief. 2015 Aug 24;5:45–52. doi: 10.1016/j.dib.2015.08.010 (PMC4564385; doi:10.1016/j.dib.2015.08.010)
Supplement: Supplementary file 2 — Supplementary Data [file mmc2.zip]

Archive with 3 entries (2 files):
- Supplementary Table S1.xlsx
- __MACOSX/
- __MACOSX/._Supplementary Table S1.xlsx
