# Supplementary material for: Dataset from the global phosphoproteomic mapping of early mitotic exit in human cells
Source: Data Brief. 2015 Aug 24;5:45–52. doi: 10.1016/j.dib.2015.08.010 (PMC4564385; doi:10.1016/j.dib.2015.08.010)
Supplement: Supplementary file 2 — Supplementary Data [file mmc2.zip › Supplementary Table S1.xlsx]

## Sheet: Supplementary Table S1
Gene name	Proteins [UniProt]	Protein names	Mol. Weight	Localiz. prob	PEP Score	13aa Sequence Window	Phos. Amino acid	Position	Log2 A	Log2 B	Log2 C	Average logFC	adjusted.P.Value	Stand.Dev			Potential Upstream Kinase									PhosphoSitePlus		NetworKIN Kinase Prediction
															Significant Sites	Non P	Proline Directed	Cdk1	GSK3	MAPK	AuroraA/B	PKA	Plk1	CK2	ATM	Upstream Kinase	Known site	Top Kinase	Kinase Group	Score
SAFB	A0AV56	Scaffold attachment factor B1	102.85	1	1.8161e-07	ASREKRSVVSFDK	S	601	-2.66347	-3.01142	-0.820812	-2.16523	0.0678346	1.17723		Yes					Yes						+
SAFB	A0AV56	Scaffold attachment factor B1	102.85	1	1.8161e-07	EKRSVVSFDKVKE	S	604	-1.68794	-1.92778	-1.62326	-1.74633	0.016714	0.160439		Yes											+
SAFB	A0AV56	Scaffold attachment factor B1;Scaffold attachment factor B2	102.85	1	2.66536e-05	QSSKADSLLAVVK	S	227			-0.45133	-0.45133				Yes						Yes
SAFB	A0AV56	Scaffold attachment factor B1	102.85	0.999998	4.84835e-39	DSSGNKSVLMERL	S	55	-0.238766	-0.311154		-0.27496	0.320055	0.0511864		Yes											+
SAFB	A0AV56	Scaffold attachment factor B1;Scaffold attachment factor B2	102.85	0.999992	4.49935e-30	EPVKEESSELEQP	S	234	-0.0790055	0.334516	-0.245009	0.00350064	0.989962	0.298442	Stable	Yes						Yes	Yes				+
SAC3D1	A0AV56	Scaffold attachment factor B1;Scaffold attachment factor B2	102.85	0.951517	1.4549e-06	LGETCKSEPVKEE	S	402			0.0909412	0.0909412				Yes											+
SAFB	A0AV56	Scaffold attachment factor B1	102.85	0.999999	1.36547e-159	GADQKMSSPEDDS	S	383	0.101919	0.20302		0.15247	0.549858	0.0714894	Stable	Yes					Yes			Yes			+
SAFB	A0AV56	Scaffold attachment factor B1	102.85	0.999995	1.36547e-159	ADQKMSSPEDDSD	S	384	-0.042026	0.40924		0.183607	0.596325	0.319093	Stable		Yes										+
SAFB	A0AV56	Scaffold attachment factor B1;Scaffold attachment factor B2	102.85	0.999992	4.49935e-30	PVKEESSELEQPF	S	235	0.0765591	0.614536	0.100469	0.263854	0.349796	0.303934		Yes							Yes	Yes			+
ESYT1	A0FGR8-6	Extended synaptotagmin-2	104.71	0.814181	4.44737e-08	GSNTAPSTPVIGG	S	840			-2.12849	-2.12849				Yes
ESYT2	A0FGR8-6	Extended synaptotagmin-2	104.71	0.913459	2.18669e-13	LGRSSSSLLASPG	S	760	-0.528927	-1.20908	-0.656268	-0.798091	0.0633498	0.361576		Yes											+
ESYT2	A0FGR8-6	Extended synaptotagmin-2	104.71	0.765937	2.68231e-07	SPGPGGSNTAPST	S	720	-0.704347		-0.718964	-0.711656	0.0790387	0.0103357		Yes											+	PKCbeta	PKC_group	0.80283
ESYT2	A0FGR8-6	Extended synaptotagmin-2	104.71	0.997352	1.91313e-40	DLGRSSSSLLASP	S	759	-0.622599	-0.719753		-0.671176	0.090025	0.0686985		Yes						Yes					+
ESYT2	A0FGR8-6	Extended synaptotagmin-2	104.71	0.785389	0.00435393	RKTSIKSHMSGSP	S	725			-0.647913	-0.647913				Yes											+
ESYT2	A0FGR8-6	Extended synaptotagmin-2	104.71	0.819764	4.44737e-08	GPGGSNTAPSTPV	T	722	-0.704347		-0.569199	-0.636773	0.101004	0.0955641		Yes											+
ESYT2	A0FGR8-6	Extended synaptotagmin-2	104.71	0.999991	1.91313e-40	SSSLLASPGHISV	S	764	-0.0481437	-0.193456	-1.26412	-0.501905	0.338154	0.66408			Yes		Yes								+
ESYT2	A0FGR8-6	Extended synaptotagmin-2	104.71	0.803011	4.44737e-08	KSHMSGSPGPGGS	S	714	0.231555		-0.647913	-0.208179	0.696665	0.621878			Yes										+
ESYT2	A0FGR8-6	Extended synaptotagmin-2	104.71	0.99995	2.64726e-11	PTPSIASDISLPI	S	779	-0.269669		-0.103263	-0.186466	0.488302	0.117667	Stable	Yes											+	MAPK3	MAPK3_MAPK1_MAPK7_NLK_group	1.65393
ESYT2	A0FGR8-6	Extended synaptotagmin-2	104.71	0.999983	2.60939e-20	SIASDISLPIATQ	S	776	-0.392421	0.181035	-0.335941	-0.182442	0.514585	0.316045	Stable	Yes							Yes				+
ESYT2	A0FGR8-6	Extended synaptotagmin-2	104.71	0.973468	2.60939e-20	VKEPTPSIASDIS	S	782	-0.392421	0.181035	-0.335941	-0.182442	0.514585	0.316045	Stable	Yes											+
ESYT2	A0FGR8-6	Extended synaptotagmin-2	104.71	1	1.10074e-08	ASPGHISVKEPTP	S	709			-0.116365	-0.116365				Yes								Yes			+
ESYT2	A0FGR8-6	Extended synaptotagmin-2	104.71	0.796455	2.68231e-07	SNTAPSTPVIGGS	T	769			-0.0392788	-0.0392788					Yes		Yes	Yes							+
UHRF1BP1L	A0JNW5	UHRF1-binding protein 1-like	164.2	0.833562	9.34928e-05	DISKEETPPVRTL	T	1066	-1.31851			-1.31851					Yes		Yes
UHRF1BP1L	A0JNW5	UHRF1-binding protein 1-like	164.2	0.833562	9.34928e-05	SENLDISKEETPP	S	1070	-1.31851			-1.31851				Yes							Yes	Yes
UHRF1BP1L	A0JNW5	UHRF1-binding protein 1-like	164.2	1	2.96398e-30	KDHNVGSPPKSPT	S	414	-0.136331	-0.181802	-0.255319	-0.191151	0.283812	0.0600425	Stable		Yes	Yes									+
UHRF1BP1L	A0JNW5	UHRF1-binding protein 1-like	164.2	0.99858	2.96398e-30	VGSPPKSPTHASP	S	418	-0.136331	-0.181802	-0.24732	-0.188484	0.287546	0.0557953	Stable		Yes		Yes	Yes							+
UHRF1BP1L	A0JNW5	UHRF1-binding protein 1-like	164.2	0.965667	2.96398e-30	KSPTHASPQHTQT	S	423	-0.165774	-0.115699	-0.239276	-0.173583	0.324612	0.0621573	Stable		Yes
UHRF1BP1L	A0JNW5	UHRF1-binding protein 1-like	164.2	0.893853	1.20145e-06	SPPKSPTHASPQH	T	420	0.0655723	-0.181802	-0.239276	-0.118502	0.55381	0.161982	Stable	Yes						Yes					+
KIAA1598	A0MZ66	Shootin-1	71.639	1	5.50025e-37	NSPSPPTPEPGEG	T	537	-2.63549	-3.15304	-2.77768	-2.85541	0.0141987	0.267385	Dephos		Yes			Yes							+
KIAA1598	A0MZ66	Shootin-1	71.639	1	5.50025e-37	LEAEFNSPSPPTP	S	532	-2.36952	-3.39876	-2.77768	-2.84865	0.018276	0.518278	Dephos		Yes										+
KIAA1598	A0MZ66	Shootin-1	71.639	0.999992	0.000172608	NKLKRQSHLLLQS	S	515			-2.54453	-2.54453				Yes					Yes	Yes					+
KIAA1598	A0MZ66	Shootin-1	71.639	1	1.30787e-12	AEFNSPSPPTPEP	S	534	0.399991	-2.90731		-1.25366	0.498237	2.33862			Yes										+
KIAA1598	A0MZ66	Shootin-1	71.639	0.968235	2.09329e-60	TAEADSSSPTGIL	S	249			-1.03731	-1.03731				Yes							Yes				+
KIAA1522	A0MZ66	Shootin-1	71.639	0.825309	5.28732e-12	VLGSVSSVTKTAL	S	220			-0.519944	-0.519944				Yes											+
KIAA1598	A0MZ66	Shootin-1	71.639	1	0.000120569	PENKEDSIENVRE	S	493			0.0141207	0.0141207				Yes						Yes	Yes
KIAA1598	A0MZ66	Shootin-1	71.639	0.989757	2.56596e-96	AEADSSSPTGILA	S	494	0.0196308	0.211598	-0.0833836	0.0492818	0.80068	0.14971	Stable		Yes										+
A0PK07	A0PK07		17.539	1	0.00564919	AAGQRRSSLPRRG	S	84	0.0298416	0.150209		0.0900252	0.72102	0.0851125	Stable	Yes					Yes	Yes
A0PK07	A0PK07		17.539	1	0.00564919	AGQRRSSLPRRGG	S	85	0.0298416	0.150209		0.0900252	0.72102	0.0851125	Stable	Yes					Yes	Yes
SPHK2	A0T4C8	Sphingosine kinase 2	80.204	0.999383	1.60474e-22	KSELTLTPDPAPP	T	466	-0.732213	1.0424	-0.930624	-0.206813	0.795886	1.08639			Yes										+
SPHK2	A0T4C8	Sphingosine kinase 2	80.204	1	1.60474e-22	APPMAHSPLHRSV	S	476	-0.732213	1.0424	-0.930624	-0.206813	0.795886	1.08639			Yes										+
SPHK2	A0T4C8	Sphingosine kinase 2	80.204	0.99984	6.52388e-05	PKAALHSPVSEGA	S	546	0.016211	-0.123534		-0.0536614	0.833607	0.0988145	Stable		Yes
SPHK2	A0T4C8	Sphingosine kinase 2	80.204	0.9999	6.52388e-05	ALHSPVSEGAPVI	S	549	0.016211	-0.123534		-0.0536614	0.833607	0.0988145	Stable	Yes
C1orf198	A1L170-2	Uncharacterized protein C1orf226	33.692	0.891612	0.000787163	PQARTSSLDNEGP	S	211			-3.03002	-3.03002				Yes						Yes
C1orf226	A1L170-2	Uncharacterized protein C1orf226	33.692	0.998378	0.000149622	ECRRASSPSLIER	S	265	-0.335117	-0.434668		-0.384892	0.208955	0.0703936			Yes					Yes					+
C1orf226	A1L170-2	Uncharacterized protein C1orf226	33.692	0.811683	0.000149622	TECRRASSPSLIE	S	266	-0.335117	-0.434668		-0.384892	0.208955	0.0703936		Yes					Yes						+
PLEKHG2	A1L390	Pleckstrin homology domain-containing family G member 3	134.41	0.969485	0.000268634	SVRRRESLSYIPK	S	911			-0.486457	-0.486457				Yes					Yes	Yes					+	PAK1	PAK_group	1.14448
PLEKHG3	A1L390	Pleckstrin homology domain-containing family G member 3	134.41	1	9.14468e-05	NVKGPLSPFNSRA	S	76	-0.156772	-0.373286	-0.536451	-0.355503	0.149635	0.190463			Yes			Yes							+	MAPK1	MAPK3_MAPK1_MAPK7_NLK_group	1.89589
PLEKHG3	A1L390	Pleckstrin homology domain-containing family G member 3	134.41	1	2.71755e-26	GRPSARSPLSPTE	S	741			-0.114767	-0.114767					Yes										+	PKCbeta	PKC_group	1.52701
PLEKHG3	A1L390	Pleckstrin homology domain-containing family G member 3	134.41	0.999977	2.71755e-26	SARSPLSPTETFS	S	1037	0.115699			0.115699					Yes			Yes							+	MAPK3	MAPK3_MAPK1_MAPK7_NLK_group	1.49651
PLEKHG3	A1L390	Pleckstrin homology domain-containing family G member 3	134.41	0.995521	3.12885e-15	LVSRSSSVLSLEG	S	640	0.28238	-0.0462815		0.118049	0.696037	0.232399	Stable	Yes						Yes					+	CaMKIIalpha	CaMKII_group	1.90165
PLEKHG3	A1L390	Pleckstrin homology domain-containing family G member 3	134.41	1	1.18116e-40	RSSSVLSLEGSEK	S	643	0.331132	0.17656	0.0656571	0.191116	0.331157	0.133335	Stable	Yes											+	CK1alpha	CK1_group	1.3564
PLEKHG3	A1L390	Pleckstrin homology domain-containing family G member 3	134.41	1	1.18116e-40	VLSLEGSEKGLAR	S	647	0.331132	0.229382	0.0656571	0.208724	0.294983	0.133938	Stable	Yes							Yes				+	PKCbeta	PKC_group	1.74858
SH3PXD2B	A1X283	SH3 and PX domain-containing protein 2B	101.58	1	1.77606e-09	GKQDGLSPKEISC	S	720	-0.39684	-0.473631		-0.435236	0.172556	0.0542994			Yes
SH3PXD2B	A1X283	SH3 and PX domain-containing protein 2B	101.58	0.965918	8.40416e-11	KLRPAKSQDKSLL	S	675	-0.150193	-0.386149		-0.268171	0.368796	0.166846		Yes									Yes
SH3PXD2B	A1X283	SH3 and PX domain-containing protein 2B	101.58	0.9954	2.17599e-30	PKPGPGSPSHPGA	S	291	-0.0250156	0.186623	0.299028	0.153545	0.449822	0.164535	Stable		Yes			Yes							+
PTMS	A2A3K4-2	Protein tyrosine phosphatase domain-containing protein 1	90.142	1	0.000173616	GLKDNGSPIFHGR	S	58									Yes
EHMT2	A2ABF9	Histone-lysine N-methyltransferase EHMT2	138.77	1	9.9541e-18	KKWRKDSPWVKPS	S	407		-1.82163		-1.82163					Yes										+	CDK1	CDK2_CDK3_CDK1_CDK5_group	0.478133
EHMT2	A2ABF9	Histone-lysine N-methyltransferase EHMT2	138.77	0.826597	3.03689e-05	LGDTPRSEETLPK	S	101	-1.16686		-0.520347	-0.843603	0.143584	0.457153		Yes											+
EHMT2	A2ABF9	Histone-lysine N-methyltransferase EHMT2	138.77	0.993957	3.03689e-05	HGSLGDTPRSEET	T	104	-1.16686		-0.520347	-0.843603	0.143584	0.457153			Yes		Yes
EHMT2	A2ABF9	Histone-lysine N-methyltransferase EHMT2	138.77	1	1.18014e-09	LGSARRSGEVTLT	S	303	-0.509122	-1.05686		-0.782991	0.137274	0.38731		Yes					Yes	Yes					+	PAK1	PAK_group	1.29667
EHMT2	A2ABF9	Histone-lysine N-methyltransferase EHMT2	138.77	1	2.79915e-18	KRRKLNSGGGLSE	S	289	-0.484651		-0.76137	-0.623011	0.124966	0.19567		Yes						Yes					+	PAK1	PAK_group	1.30322
EHMT2	A2ABF9	Histone-lysine N-methyltransferase EHMT2	138.77	0.999989	4.13395e-12	MTGAGKSPPSVQS	S	197	0.0583858	0.141923	0.120373	0.106894	0.519631	0.0433693	Stable		Yes										+	MAPK3	MAPK3_MAPK1_MAPK7_NLK_group	1.07501
EHD2	A2ABF9	Histone-lysine N-methyltransferase EHMT2	138.77	0.97177	0.00015405	NSGGGLSEELGSA	S	470			0.27357	0.27357				Yes											+	CK1alpha	CK1_group	1.3564
CXorf23	A2AJT9	Uncharacterized protein CXorf23	83.87	1	0.000689537	WKHRSLSPVPRNA	S	15	-0.140253	-0.435629	-0.0377336	-0.204538	0.36718	0.20659	Stable		Yes					Yes					+
CXorf23	A2AJT9	Uncharacterized protein CXorf23	83.87	1	0.000689537	PRWKHRSLSPVPR	S	17	-0.140253	-0.435629	-0.0377336	-0.204538	0.36718	0.20659	Stable	Yes											+
HLA-C	A2BF25	HLA class I histocompatibility antigen, Cw-17 alpha chain;HLA class I histocompatibility antigen, Cw-8 alpha chain;HLA class I histocompatibility antigen, Cw-12 alpha chain;HLA class I histocompatibility antigen, Cw-15 alpha chain;HLA class I histocompatibility antigen, Cw-16 alpha chain;HLA class I histocompatibility antigen, Cw-6 alpha chain;HLA class I histocompatibility antigen, Cw-5 alpha ch…	41.564	1	2.00706e-37	AQGSDESLIACKA	S	366	-0.545003	-1.2047		-0.874854	0.138896	0.466479		Yes							Yes				+
HLA-C	A2BF25	HLA class I histocompatibility antigen, Cw-17 alpha chain;HLA class I histocompatibility antigen, Cw-8 alpha chain;HLA class I histocompatibility antigen, Cw-12 alpha chain;HLA class I histocompatibility antigen, Cw-15 alpha chain;HLA class I histocompatibility antigen, Cw-16 alpha chain;HLA class I histocompatibility antigen, Cw-6 alpha chain;HLA class I histocompatibility antigen, Cw-5 alpha ch…	41.564	0.999999	2.00706e-37	SNSAQGSDESLIA	S	363	-0.0378878	-0.605684		-0.321786	0.434882	0.401492		Yes
ZNF320	A2RRD8	Zinc finger protein 320	59.326	0.98732	3.98841e-05	CGKAFNSPSHLIR	S	257		-2.12075		-2.12075					Yes
ZNF320	A2RRD8	Zinc finger protein 320;Zinc finger protein 860;Zinc finger protein 525;Zinc finger protein 599;Zinc finger and SCAN domain-containing protein 21;Zinc finger protein 485;Putative zinc finger protein 702;Zinc finger protein 62 homolog;Zinc finger protein 813;Zinc finger protein 845	59.326	1	1.28179e-06	VHRRLHTGEKPYK	T	294	-1.54006	-2.22404		-1.88205	0.0449895	0.483644		Yes						Yes					+
ZNF320	A2RRD8	Zinc finger protein 320;Zinc finger protein 555;Zinc finger protein 192;Zinc finger protein 236;B-cell lymphoma/leukemia 11B;B-cell lymphoma/leukemia 11A;Zinc finger protein 568;Zinc finger protein 498;Zinc finger protein 502;Putative zinc finger and SCAN domain-containing protein 5D;Zinc finger protein Pegasus;Zinc finger protein 114;Zinc finger protein 836;Zinc finger protein 629	59.326	0.999948	0.00178853	SHLRSHTGEKPYK	T	452			-0.300768	-0.300768				Yes						Yes
NAV2	A2RRP1	Neuroblastoma-amplified sequence	268.57	0.999927	2.82186e-36	DEGEEDSDSDYEI	S	1877	-1.16311			-1.16311				Yes							Yes	Yes
NBAS	A2RRP1	Neuroblastoma-amplified sequence	268.57	0.999544	2.82186e-36	GEEDSDSDYEISA	S	473	-0.188266			-0.188266				Yes								Yes			+
CCDC66	A2RUB6	Coiled-coil domain-containing protein 66	109.41	0.999846	9.39235e-10	SFSKERSPSSPVP	S	794	-1.19436	-1.6628		-1.42858	0.0478886	0.331235			Yes		Yes
CCDC14	A2VCL2	Coiled-coil domain-containing protein 162	103.84	1	3.33964e-05	WIQRPQTVPIKHK	T	374			0.0865993	0.0865993				Yes						Yes
SBNO1	A3KN83	Protein strawberry notch homolog 1	154.31	0.967956	4.00151e-26	NSSPRDSPCKENK	S	823	-1.94031			-1.94031					Yes	Yes	Yes								+	MAPK1	MAPK3_MAPK1_MAPK7_NLK_group	1.89589
SBNO1	A3KN83	Protein strawberry notch homolog 1	154.31	0.999804	6.64914e-24	EKKKKKSIDPDSI	S	794		-0.539233	-0.861161	-0.700197	0.112513	0.227638		Yes					Yes	Yes					+	TGFbR2	ACTR2_ACTR2B_TGFbR2_group	1.48416
SBF2	A3KN83	Protein strawberry notch homolog 1	154.31	0.83666	1.49089e-07	SSTPVISPAPNST	S	1687			-0.557778	-0.557778					Yes		Yes
WDR91	A4D1P6	WD repeat-containing protein 91	83.343	0.929836	0.000394806	KSPSRLSPAQGPP	S	277			-1.57027	-1.57027					Yes											MAPK3	MAPK3_MAPK1_MAPK7_NLK_group	1.75787
WDR91	A4D1P6	WD repeat-containing protein 91	83.343	0.999996	9.3087e-11	NASLSQSPRVGFL	S	256	-0.478728	-0.448901		-0.463815	0.153336	0.021091			Yes		Yes									MAPK3	MAPK3_MAPK1_MAPK7_NLK_group	0.858745
WDR91	A4D1P6	WD repeat-containing protein 91	83.343	0.999467	2.92024e-20	LPQSKKSPSRLSP	S	272	2.70088	2.08632	-1.57027	1.07231	0.520861	2.30908			Yes	Yes										CDK1	CDK2_CDK3_CDK1_CDK5_group	0.694368
DKFZP586J0619	A4D212	Integrator complex subunit 1	265.75	0.999949	6.41159e-11	IAEEKLSPEQEGQ	S	435	-1.28002	-1.81032		-1.54517	0.0471885	0.374979			Yes										+	MAPK3	MAPK3_MAPK1_MAPK7_NLK_group	0.978671
DKFZP586J0619	A4D212	Integrator complex subunit 1	265.75	0.973561	6.41342e-05	RPKLSSTPPLSAL	T	211	-0.376283		-0.840524	-0.608403	0.175156	0.328268			Yes										+	CDK1	CDK2_CDK3_CDK1_CDK5_group	1.02117
DKFZP586J0619	A4D212	Integrator complex subunit 1	265.75	0.97841	6.41342e-05	TKRPKLSSTPPLS	S	209	-0.376283		-0.752834	-0.564559	0.169801	0.266262		Yes					Yes							PAK1	PAK_group	1.29263
DIP2B	A4D212	Integrator complex subunit 1	265.75	0.982557	0.00082534	TTVRRPSAAAKPS	S	9			-0.46069	-0.46069				Yes					Yes	Yes					+
DKFZP586J0619	A4D212	Integrator complex subunit 1	265.75	0.959988	0.000209264	LPPRRDSTEAPKP	S	1517	-0.0265724	0.231024		0.102226	0.715959	0.182148	Stable	Yes					Yes	Yes					+	CaMKIIalpha	CaMKII_group	1.6012
DKFZP586J0619	A4D212	Integrator complex subunit 1	265.75	0.845474	8.88563e-06	APKPKSSPEQPIG	S	1526	0.261591	0.0704665		0.166029	0.540009	0.135145	Stable		Yes										+	CDK1	CDK2_CDK3_CDK1_CDK5_group	0.95931
UNC84A	A4D2Q0	SUN domain-containing protein 1	108.45	0.999707	1.28804e-07	RRSTNKSAFSINH	S	158	-2.88619		-5.01449	-3.95034	0.0630364	1.50493		Yes											+	PAK1	PAK_group	1.18302
UNC84A	A4D2Q0	SUN domain-containing protein 1	108.45	0.979525	0.000415875	GTSSAVSLKNRAA	S	140		-3.02485		-3.02485				Yes												PKCalpha	PKC_group	3.05236
FAM83G	A6ND36	Protein FAM83G	90.834	1	2.14615e-05	QVANGPTPPPRRQ	T	666	-1.72028			-1.72028					Yes										+
FAM83G	A6ND36	Protein FAM83G	90.834	1	2.14615e-05	PLRRRHSEQVANG	S	634	-1.44871			-1.44871				Yes					Yes	Yes
FAM83G	A6ND36	Protein FAM83G	90.834	0.999999	0.00147456	PQKSDRSIPQLDL	S	642	-1.44871			-1.44871				Yes							Yes				+
FAM83G	A6ND36	Protein FAM83G	90.834	1	0.00526434	ALVKAKSVDEIAK	S	127		-0.737168		-0.737168				Yes						Yes		Yes			+
FAM83D	A6ND36	Protein FAM83G	90.834	0.959065	7.75794e-06	VGPQGGSPWAQSR	S	458		0.960693		0.960693					Yes
ZNF316	A6NFI3	Zinc finger protein 316;Metal regulatory transcription factor 1;Zinc finger protein ZIC 4;Zinc finger protein 717	108.44	0.995285	0.00806967	RHRRTHTGEKPFR	T	854	-1.62309			-1.62309				Yes						Yes
ZNF316	A6NFI3	Zinc finger protein 316	108.44	1	2.77955e-25	RGGDAKSPVLQEK	S	112	-0.0693005	0.151715		0.041207	0.876985	0.156281	Stable		Yes										+
ZNF316	A6NFI3	Zinc finger protein 316	108.44	0.993301	4.04496e-26	MAALHTTPDSPAA	T	7	0.196481	0.494129	0.351074	0.347228	0.133204	0.148861			Yes										+
ZNF316	A6NFI3	Zinc finger protein 316	108.44	1	4.04496e-26	LHTTPDSPAAQLE	S	10	0.196481	0.494129	0.351074	0.347228	0.133204	0.148861			Yes		Yes	Yes
ABI1	A6NFN2	Abl interactor 1	55.259	0.76832	3.07735e-13	TTSSTSSGGYRRT	S	331	-1.27049	-1.62401		-1.44725	0.0396473	0.249977		Yes											+	CK1alpha	CK1_group	6.46552
ABI1	A6NFN2	Abl interactor 1	55.259	0.999521	8.09623e-27	QISRHNSTTSSTS	S	324	0.204767	-1.87876		-0.836999	0.481896	1.47328		Yes						Yes					+	PKBalpha	PKB_group	5.51725
ABI1	A6NFN2	Abl interactor 1	55.259	1	0.000238425	SPARLGSQHSPGR	S	223	-0.551458	-0.466549		-0.509004	0.136787	0.0600402		Yes						Yes			Yes		+	PKBalpha	PKB_group	5.54124
ABI1	A6NFN2	Abl interactor 1	55.259	1	4.53622e-154	RLGSQHSPGRTAS	S	226	0.167743	-0.138814		0.0144644	0.961848	0.216769	Stable		Yes	Yes								ERK1;ERK2	+	CDK5	CDK2_CDK3_CDK1_CDK5_group	3.7352
DTNBP1	A6NFV8	Dysbindin	39.636	0.891261	8.81202e-24	ISEGGESPVVQSD	S	317	0.149389	0.498607	0.379751	0.342583	0.151946	0.177551			Yes										+	CK1delta	CK1_group	2.85866
DTNBP1	A6NFV8	Dysbindin	39.636	0.99996	8.81202e-24	ESPVVQSDEEEVQ	S	322	0.173127	0.498607	0.379751	0.350495	0.139035	0.1647		Yes								Yes			+	CK2a2	CK2_group	0.546782
ZMYM3	A6NHB5	Zinc finger MYM-type protein 3	152.6	0.999999	7.40941e-28	SAPTAPTPPPPPP	T	819			-0.679784	-0.679784					Yes										+	MAPK1	MAPK3_MAPK1_MAPK7_NLK_group	1.89589
ZMYM3	A6NHB5	Zinc finger MYM-type protein 3	152.6	1	7.40941e-28	PPPPPATPRKNKA	T	828			-0.679784	-0.679784					Yes	Yes		Yes						CDK1;CDK2	+	MAPK3	MAPK3_MAPK1_MAPK7_NLK_group	1.53913
ZMYM3	A6NHB5	Zinc finger MYM-type protein 3	152.6	0.999843	6.61063e-30	IYTKTGSPGPELL	S	466	0.510557	-0.1137	-0.100439	0.0988056	0.745903	0.356649	Stable		Yes		Yes								+	MAPK1	MAPK3_MAPK1_MAPK7_NLK_group	1.89589
ZNF860	A6NHJ4	Zinc finger protein 860;Zinc finger protein 525;Zinc finger protein 669;Putative zinc finger protein 852;Zinc finger protein 76;Zinc finger protein 195;Zinc finger protein 217;Zinc finger protein 14;Zinc finger protein 699;Krueppel-like factor 3;Zinc finger protein 41;Zinc finger protein 615;Zinc finger protein 630;Zinc finger protein 202;Zinc finger protein 567;Zinc finger protein 182;Zinc finge…	73.756	0.999996	0.000323642	SHVRTHTGEKPYK	T	201	-0.434325	0.216166		-0.109079	0.797931	0.459967	Stable	Yes						Yes					+
ZSCAN5B	A6NJL1	Zinc finger and SCAN domain-containing protein 5B;Zinc finger and SCAN domain-containing protein 5A	55.825	0.82423	4.75718e-05	DALNLSSPKRSKP	S	295			-0.0558898	-0.0558898					Yes	Yes									+
CCDC82	A6NKD9	Coiled-coil domain-containing protein 85C	45.209	0.999999	3.90216e-10	AGATRRSLDDLSA	S	220	-0.500238			-0.500238				Yes					Yes	Yes		Yes			+
S100A16	A6NKF1	SAC3 domain-containing protein 1	43.553	0.999996	1.28966e-27	GTDRPGSPA____	S	103									Yes			Yes							+
SPDYE3	A6NKU9	Speedy protein E3;Putative speedy protein E2-like protein;Putative speedy protein E6;Speedy protein E2;Putative speedy protein E5;Speedy protein E1;Putative speedy protein-like protein 2;Putative speedy protein-like protein 3;Speedy protein E4	63.894	0.999782	0.00582242	MVIAYFSRAGLPS	S	431	1.02013	-2.01528		-0.497577	0.763758	2.14636		Yes												PKCbeta	PKC_group	1.26776
POLA1	A6NMQ1	DNA polymerase;DNA polymerase alpha catalytic subunit	166.46	1	2.43481e-53	KRSIGASPNPFSV	S	196	-1.50853	-0.852558	-2.20923	-1.52344	0.0501347	0.678461			Yes		Yes								+	CDK1	CDK2_CDK3_CDK1_CDK5_group	9.1963
POGZ	A6NMQ1	DNA polymerase;DNA polymerase alpha catalytic subunit	166.46	1	0.002643	RKEPPLTPVPLKR	T	419			-0.301002	-0.301002					Yes			Yes							+
POLA1	A6NMQ1	DNA polymerase;DNA polymerase alpha catalytic subunit	166.46	0.999998	0.00169677	PSGKIASPVSRKE	S	215	-0.128961	-0.302875		-0.215918	0.433145	0.122976	Stable		Yes										+	CDK1	CDK2_CDK3_CDK1_CDK5_group	33.4026
POLA1	A6NMQ1	DNA polymerase;DNA polymerase alpha catalytic subunit	166.46	1	2.43481e-53	ILKKKRSIGASPN	S	192	1.89231	1.91104	-2.20923	0.531374	0.757639	2.37346		Yes					Yes	Yes					+	PAK1	PAK_group	1.35003
KIAA0913	A7E2V4-2	Zinc finger SWIM domain-containing protein KIAA0913	201.52	0.99984	1.14855e-14	PSEAALTPRPEGK	T	1104	-1.24749	-1.69977		-1.47363	0.0447439	0.319812			Yes										+	MAPK3	MAPK3_MAPK1_MAPK7_NLK_group	1.75787
KIAA0913	A7E2V4-2	Zinc finger SWIM domain-containing protein KIAA0913	201.52	0.997162	3.70855e-58	GSGSKGSAGGGSK	S	598	-0.47915	-0.525067		-0.502108	0.137051	0.0324677		Yes					Yes							CK1alpha	CK1_group	1.3564
KIAA0913	A7E2V4-2	Zinc finger SWIM domain-containing protein KIAA0913	201.52	0.999895	3.70855e-58	ALGGAGSGSKGSA	S	593	-0.455792	-0.529771		-0.492781	0.142725	0.0523113		Yes												PKCbeta	PKC_group	0.770194
KIAA0913	A7E2V4-2	Zinc finger SWIM domain-containing protein KIAA0913	201.52	0.999962	1.9481e-41	QSAGPNSPTGGGG	S	53	0.313826	-1.04768		-0.366926	0.635472	0.962729			Yes			Yes							+	MAPK1	MAPK3_MAPK1_MAPK7_NLK_group	1.89589
KIAA0913	A7E2V4-2	Zinc finger SWIM domain-containing protein KIAA0913	201.52	1	0.00126163	RGPRRLSAEGGDK	S	1266	-0.346243			-0.346243				Yes					Yes	Yes						PAK1	PAK_group	0.930876
KIAA0913	A7E2V4-2	Zinc finger SWIM domain-containing protein KIAA0913	201.52	1	0.000450479	NGRGWGSPGRPKK	S	567		-0.258579		-0.258579					Yes	Yes									+	PAK1	PAK_group	1.36171
KIAA0913	A7E2V4-2	Zinc finger SWIM domain-containing protein KIAA0913	201.52	1	4.12225e-24	RGWRKQSAGPNSP	S	48	0.0846086	0.0438987		0.0642537	0.792785	0.0287862	Stable	Yes					Yes	Yes					+	CaMKIIalpha	CaMKII_group	1.48289
KIAA0586	A7E2V4-2	Zinc finger SWIM domain-containing protein KIAA0913	201.52	0.793675	4.26317e-28	IFTHPSSSGGHQG	S	1219	0.307545			0.307545				Yes
KIAA0913	A7E2V4-2	Zinc finger SWIM domain-containing protein KIAA0913	201.52	0.933627	1.14855e-14	PESSPHSPCEGLP	S	1092	1.4479	1.28125		1.36457	0.0343262	0.11784			Yes		Yes	Yes							+	MAPK3	MAPK3_MAPK1_MAPK7_NLK_group	1.69183
POM121C	A8CG34	Nuclear envelope pore membrane protein POM 121C;Nuclear envelope pore membrane protein POM 121	125.06	0.802247	4.00709e-07	AITSSYSSTRGIS	S	395	-3.30486			-3.30486				Yes
POM121C	A8CG34	Nuclear envelope pore membrane protein POM 121C	125.06	0.940285	0.00389963	TPLLRPSGRPSPR	S	180	-1.85413		-3.11523	-2.48468	0.0611389	0.891737		Yes					Yes
POM121C	A8CG34	Nuclear envelope pore membrane protein POM 121C	125.06	0.827455	0.00389963	FYPSLPTPLLRPS	T	186	-1.85413		-3.11523	-2.48468	0.0611389	0.891737			Yes
POM121C	A8CG34	Nuclear envelope pore membrane protein POM 121C;Nuclear envelope pore membrane protein POM 121	125.06	0.981284	3.48254e-48	QATSAPSPAPKQS	S	674	-1.32171	-1.70412	-0.99081	-1.33888	0.0261119	0.356965			Yes		Yes								+
POM121C	A8CG34	Nuclear envelope pore membrane protein POM 121C;Putative nuclear envelope pore membrane protein POM 121B;Nuclear envelope pore membrane protein POM 121	125.06	0.998855	4.74519e-32	RNGPSSSPFSSPA	S	412	-1.56022	-1.76265	-0.641269	-1.32138	0.0529424	0.597625			Yes										+
POM121C	A8CG34	Nuclear envelope pore membrane protein POM 121C;Putative nuclear envelope pore membrane protein POM 121B;Nuclear envelope pore membrane protein POM 121	125.06	0.979441	4.74519e-32	SSSPFSSPASSRS	S	416	-1.56022	-1.681	-0.641269	-1.29416	0.050664	0.568638			Yes		Yes								+
POM121C	A8CG34	Nuclear envelope pore membrane protein POM 121C;Putative nuclear envelope pore membrane protein POM 121B;Nuclear envelope pore membrane protein POM 121	125.06	0.847851	0.0009689	WKRNGPSSSPFSS	S	357		-1.2716		-1.2716				Yes											+
POM121C	A8CG34	Nuclear envelope pore membrane protein POM 121C	125.06	0.987279	5.53038e-10	FVPKPGSLKRGLN	S	348	-0.734947	-2.02744	-1.03759	-1.26666	0.0700425	0.676007		Yes						Yes					+
POM121	A8CG34	Nuclear envelope pore membrane protein POM 121C;Nuclear envelope pore membrane protein POM 121	125.06	0.852256	3.27777e-15	RGLNSQSSDDHLN	S	371			-0.977903	-0.977903				Yes								Yes			+
POM121C	A8CG34	Nuclear envelope pore membrane protein POM 121C	125.06	0.982437	2.09662e-05	RPAPRSTPPSPPT	T	162	-0.721801	-0.182057		-0.451929	0.294244	0.381657			Yes
POM121C	A8CG34	Nuclear envelope pore membrane protein POM 121C	125.06	0.99997	2.09662e-05	PRSTPPSPPTHRV	S	165	-0.3002	-0.180021		-0.24011	0.378025	0.0849795	Stable		Yes		Yes	Yes
POM121C	A8CG34	Nuclear envelope pore membrane protein POM 121C;Nuclear envelope pore membrane protein POM 121	125.06	1	1.39373e-09	_____MSPAAAAA	S	2	-0.364738	0.174117		-0.0953106	0.801061	0.381028	Stable		Yes										+
POM121C	A8CG34	Nuclear envelope pore membrane protein POM 121C	125.06	0.867325	2.94882e-28	KRRRHDSSGSGHS	S	322	-0.512781	-0.243425	0.973696	0.0724964	0.901683	0.791996		Yes						Yes					+
POM121C	A8CG34	Nuclear envelope pore membrane protein POM 121C	125.06	0.875194	1.53629e-21	SSGSGHSAFEPLV	S	328	-0.470049		0.841275	0.185613	0.803947	0.927246		Yes								Yes			+
CSNK1G3	A8K040	Casein kinase I isoform gamma-3	49.027	0.843373	5.78417e-12	NTRGTGSSSSGVL	S	31	-1.23776		-0.951513	-1.09464	0.0532797	0.202408		Yes
CSNK1G3	A8K040	Casein kinase I isoform gamma-3	49.027	0.960252	5.78417e-12	GTGSSSSGVLMVG	S	34	-1.23776	0.0622338	-0.951513	-0.709014	0.212263	0.683082		Yes
CSNK1G3	A8K040		49.027	0.999041	3.37714e-47	SKNQVVSSTNGEL	S	346			-0.231432	-0.231432				Yes
CSNK1G3	A8K040	Casein kinase I isoform gamma-3	49.027	0.803048	1.815e-07	QDPALSSNREAHQ	S	32			-0.154324	-0.154324				Yes								Yes			+
CSNK1G3	A8K040		49.027	0.900773	2.98527e-59	KNQVVSSTNGELN	S	367		0.0351652	0.721444	0.378305	0.420651	0.485273		Yes											+
CSNK1E	A8K040	Casein kinase I isoform gamma-3	49.027	0.925028	8.59573e-18	TRGTGSSSSGVLM	S	354								Yes											+
EFCAB7	A8K855	EF-hand calcium-binding domain-containing protein 7	71.981	0.944443	0.0079611	KSTPSESPRTKKF	S	21	-1.12548	-0.271784		-0.698631	0.252451	0.603653			Yes		Yes
EFCAB7	A8K855	EF-hand calcium-binding domain-containing protein 7	71.981	1	7.23504e-28	SPERDPSPVPKPS	S	206	-0.687614	-0.0676387	-0.585539	-0.446931	0.17281	0.332418			Yes										+
EFCAB7	A8K855	EF-hand calcium-binding domain-containing protein 7	71.981	1	4.35695e-37	SPVPKPSPKITRK	S	212	0.235605	0.967025	0.661273	0.621301	0.107337	0.367345			Yes										+
EFCAB7	A8K855	EF-hand calcium-binding domain-containing protein 7	71.981	1	4.35695e-37	GNHIEGSPERDPS	S	200	0.235605	0.967025	0.821279	0.674636	0.098518	0.387133			Yes	Yes									+
SUMO3	A8MU27	Small ubiquitin-related modifier 3;Small ubiquitin-related modifier 2;Small ubiquitin-related modifier 4	16.956	1	2.71735e-08	VAGQDGSVVQFKI	S	27	-0.47684	-0.107956	-0.268554	-0.28445	0.216607	0.184955		Yes							Yes				+
RPL23A	A8MUS3	60S ribosomal protein L23a	21.916	0.978559	0.00146133	KKKIRTSPTFRRP	S	81	-0.0922018	-0.139077	0.290039	0.0195869	0.933671	0.235388	Stable		Yes										+	MAPK3	MAPK3_MAPK1_MAPK7_NLK_group	1.00058
RPL22L1	A8MUS3	60S ribosomal protein L23a	21.916	0.926525	0.000342082	KIRTSPTFRRPKT	T	140								Yes											+
DBN1	A8MV58	Drebrin	76.299	0.999744	3.59108e-09	HRRMAPTPIPTRS	T	377	-2.13841	-2.50823	-2.21543	-2.28736	0.0141987	0.195118	Dephos		Yes										+
DBF4	A8MV58	Drebrin	76.299	0.775192	2.05993e-14	EGYFSQSQEEEFA	S	362			-1.60122	-1.60122				Yes								Yes	Yes		+
DBN1	A8MV58	Drebrin	76.299	0.967976	5.63781e-06	SDSSTASTPVAEQ	S	391	0.520548		-1.74709	-0.613269	0.622988	1.60346		Yes											+
DBN1	A8MV58	Drebrin	76.299	0.999075	2.62827e-95	RSPSDSSTASTPV	S	388	-0.219892	-0.658737	-0.530071	-0.469566	0.103005	0.225592		Yes							Yes				+
DBN1	A8MV58	Drebrin	76.299	0.986384	2.62827e-95	TPIPTRSPSDSST	S	383	0.262553	-0.325271	-1.0145	-0.359072	0.464398	0.639196			Yes										+
DBN1	A8MV58	Drebrin	76.299	0.992808	2.62827e-95	DSSTASTPVAEQI	T	392	-0.301088	-0.292782	-0.024887	-0.206252	0.320261	0.157122	Stable		Yes		Yes								+
DBN1	A8MV58	Drebrin	76.299	1	4.62321e-19	NGLARLSSPVLHR	S	141	-0.0344706	-0.471864	-0.0230424	-0.176459	0.474719	0.255892	Stable	Yes					Yes	Yes					+
DBN1	A8MV58	Drebrin	76.299	1	4.62321e-19	GLARLSSPVLHRL	S	142	0.237074	-0.0747794	-0.102457	0.0199461	0.925038	0.188547	Stable		Yes										+
DBN1	A8MV58	Drebrin	76.299	0.966813	8.31411e-53	IPTRSPSDSSTAS	S	385	0.262553	-0.222557	1.07933	0.373107	0.45921	0.657945		Yes						Yes					+
DBN1	A8MV58	Drebrin	76.299	0.90352	8.31411e-53	TRSPSDSSTASTP	S	387	0.591679	-0.325962	1.106	0.457239	0.411975	0.725386		Yes											+
WDR47	A8MX09	WD repeat-containing protein 47	102.94	0.78342	9.18843e-12	DASNIHTSTPRNP	T	548	-1.64941			-1.64941				Yes
WDR47	A8MX09	WD repeat-containing protein 47	102.94	0.9999	1.22521e-11	AYADLLTPLISKL	T	292			-1.02921	-1.02921					Yes										+
WDR47	A8MX09	WD repeat-containing protein 47	102.94	0.872065	6.86428e-12	SNIHTSTPRNPGS	T	550	-0.526161			-0.526161					Yes										+
WDR47	A8MX09	WD repeat-containing protein 47	102.94	0.905264	5.83043e-89	KLSPYPSSPMRRP	S	303	-0.228098	-0.311736	0.0791579	-0.153558	0.487694	0.205831	Stable	Yes											+
WDR47	A8MX09	WD repeat-containing protein 47	102.94	0.999998	5.83043e-89	PLISKLSPYPSSP	S	299	-0.21625	-0.311736	0.116395	-0.137197	0.549735	0.224746	Stable		Yes										+
WDR47	A8MX09	WD repeat-containing protein 47	102.94	0.874443	6.86428e-12	ASNIHTSTPRNPG	S	549	0.597126			0.597126				Yes											+
WDR47	A8MX09	WD repeat-containing protein 47	102.94	0.998626	2.79046e-05	PGVQNLSRSLMLE	S	364	0.89569	0.72965	0.988533	0.871291	0.0244121	0.131155		Yes
WDR47	A8MX09	WD repeat-containing protein 47	102.94	0.996791	0.000327571	RLTHDASNIHTST	S	544		1.84446		1.84446				Yes							Yes
WDR47	A8MX09	WD repeat-containing protein 47	102.94	0.999996	0.00752064	DAYMTRSLNPALD	S	319								Yes
MATR3	A8MXP9	Matrin-3	99.966	0.96964	3.77748e-07	SQKTESSTEGKEQ	S	41	-4.24655			-4.24655				Yes							Yes				+
MATR3	A8MXP9	Matrin-3	99.966	0.978877	2.47368e-15	SSLSRDSQGHGRD	S	14	-1.77113	-2.47882		-2.12497	0.0394107	0.500413	Dephos	Yes					Yes	Yes			Yes		+
MATR3	A8MXP9	Matrin-3	99.966	0.999345	4.03046e-53	SLSMPASLGRMNQ	S	150	-1.8271			-1.8271				Yes											+
MATR3	A8MXP9	Matrin-3	99.966	0.967842	0.000216069	KSFQQSSLSRDSQ	S	9	-1.01229	-1.24355		-1.12792	0.0471325	0.163526		Yes											+
MATR3	A8MXP9	Matrin-3	99.966	1	2.36527e-32	LDYDHGSRSQESG	S	206	-0.487176		-1.07875	-0.782961	0.147179	0.418303		Yes											+
MATR3	A8MXP9	Matrin-3	99.966	1	9.69479e-27	ERCRDDSFFGETS	S	234	-0.207444		-0.846233	-0.526838	0.277381	0.451691		Yes						Yes	Yes				+
MATR3	A8MXP9	Matrin-3	99.966	1	9.14292e-66	RHFRRDSFDDRGP	S	188	-0.346812	-0.539134	-0.472592	-0.452846	0.0656076	0.0976699		Yes					Yes	Yes		Yes			+
MATR3	A8MXP9	Matrin-3	99.966	1	0.000539093	___MSKSFQQSSL	S	4	-0.383454			-0.383454				Yes											+
MATR3	A8MXP9	Matrin-3	99.966	1	0.000356593	YDHGSRSQESGYY	S	208	-0.100732	-0.375957		-0.238344	0.429551	0.194614	Stable	Yes									Yes		+
MATR3	A8MXP9	Matrin-3	99.966	0.999994	9.91695e-09	FDDRGPSLNPVLD	S	195	-0.574691	0.6394	-0.692516	-0.209269	0.705069	0.737326		Yes						Yes					+
MATR3	A8MXP9	Matrin-3	99.966	0.999646	9.80034e-40	SPDGKESPSDKKS	S	604	0.383608	0.407938		0.395773	0.194595	0.017204			Yes										+
MATR3	A8MXP9	Matrin-3	99.966	0.999987	4.60141e-26	DKSRKRSYSPDGK	S	596	1.17166	0.708514		0.940085	0.0898513	0.32749		Yes					Yes	Yes					+
MATR3	A8MXP9	Matrin-3	99.966	1	9.80034e-40	SRKRSYSPDGKES	S	598	1.04033	0.956796		0.998563	0.048618	0.0590688			Yes										+
MASTL	A8MXP9	Matrin-3	99.966	1	7.78119e-07	QLKRRRTEEGPTL	T	878								Yes					Yes	Yes					+
LRRFIP2	A8MXR0	Leucine-rich repeat flightless-interacting protein 2	57.393	0.999504	1.06621e-35	NSASATTPLSGNS	T	317	-0.8004	-1.92934	0.616923	-0.704271	0.453262	1.27585			Yes										+
LRRFIP2	A8MXR0		57.393	0.980141	8.86191e-19	RGSGDTSSLIDPD	S	332	-0.398893		0.351921	-0.0234859	0.96162	0.530906		Yes							Yes
LRRFIP2	A8MXR0	Leucine-rich repeat flightless-interacting protein 2	57.393	0.999969	1.26651e-18	SATTPLSGNSSRR	S	320	0.000865357	0.624888	0.795584	0.473779	0.208647	0.418354		Yes											+
LRRFIP2	A8MXR0		57.393	0.997382	8.86191e-19	RRGSGDTSSLIDP	T	171	0.742955	1.26469	-0.160662	0.615659	0.284582	0.72115		Yes
LRRFIP2	A8MXR0		57.393	0.978776	2.58151e-53	SLIDPDTSLSELR	T	179	1.26135	1.12693	0.154538	0.847605	0.127425	0.603965		Yes											+
LRRFIP2	A8MXR0		57.393	0.935966	4.86129e-36	LIDPDTSLSELRE	S	340	0.742955	1.26469	1.44183	1.14982	0.0332334	0.36332		Yes							Yes	Yes
LRRFIP2	A8MXR0	Leucine-rich repeat flightless-interacting protein 2	57.393	0.999678	1.8863e-59	TPLSGNSSRRGSG	S	323	1.53521		0.852329	1.19377	0.0892956	0.482868		Yes											+
LRRFIP2	A8MXR0		57.393	0.999984	2.58151e-53	NSSRRGSGDTSSL	S	168	0.792855	1.47033	1.44183	1.235	0.0314287	0.383178		Yes					Yes	Yes					+
LRRFIP2	A8MXR0	Leucine-rich repeat flightless-interacting protein 2	57.393	0.998014	8.92878e-60	PLSGNSSRRGSGD	S	324	1.58736	1.40484		1.4961	0.0308435	0.129065		Yes											+
HJURP	A9R9N7	HLA class I histocompatibility antigen, A-68 alpha chain;HLA class I histocompatibility antigen, A-2 alpha chain;HLA class I histocompatibility antigen, A-24 alpha chain;HLA class I histocompatibility antigen, A-69 alpha chain;HLA class I histocompatibility antigen, A-23 alpha chain;HLA class I histocompatibility antigen, A-80 alpha chain	41.449	0.977857	0.000202435	GSDVSLTACKV__	T	595			-1.81979	-1.81979				Yes											+
HLA-A	A9R9N7	HLA class I histocompatibility antigen, A-68 alpha chain;HLA class I histocompatibility antigen, A-2 alpha chain;HLA class I histocompatibility antigen, A-24 alpha chain;HLA class I histocompatibility antigen, A-69 alpha chain;HLA class I histocompatibility antigen, A-23 alpha chain;HLA class I histocompatibility antigen, A-80 alpha chain	41.449	0.997446	2.73548e-30	AQGSDVSLTACKV	S	365	0.117429	-0.694836	0.388658	-0.0629163	0.884129	0.563811		Yes							Yes				+
HLA-A	A9R9N7	HLA class I histocompatibility antigen, A-68 alpha chain;HLA class I histocompatibility antigen, A-2 alpha chain;HLA class I histocompatibility antigen, A-24 alpha chain;HLA class I histocompatibility antigen, A-69 alpha chain;HLA class I histocompatibility antigen, A-23 alpha chain;HLA class I histocompatibility antigen, A-80 alpha chain	41.449	0.999998	2.86123e-38	SDSAQGSDVSLTA	S	362	0.210888	-0.466131	0.174621	-0.0268741	0.932863	0.38084	Stable	Yes											+
HLA-A	A9R9N7	HLA class I histocompatibility antigen, A-68 alpha chain;HLA class I histocompatibility antigen, A-2 alpha chain;HLA class I histocompatibility antigen, A-24 alpha chain;HLA class I histocompatibility antigen, A-69 alpha chain;HLA class I histocompatibility antigen, A-23 alpha chain;HLA class I histocompatibility antigen, A-80 alpha chain	41.449	0.993571	2.86123e-38	QAASSDSAQGSDV	S	358	0.244887	-0.351967	0.233515	0.0421449	0.884912	0.341359	Stable	Yes											+
AHRR	A9YTQ3-2	Aryl hydrocarbon receptor repressor	78.306	0.999739	7.64781e-06	QGTFRNSPISHPP	S	469	-0.595947	-1.6943		-1.14512	0.168266	0.776653			Yes		Yes									MAPK3	MAPK3_MAPK1_MAPK7_NLK_group	2.40569
AHRR	A9YTQ3-2	Aryl hydrocarbon receptor repressor	78.306	0.937816	7.64781e-06	PISHPPSPSPSAY	S	476	0.707966	-1.6943		-0.493167	0.708792	1.69866			Yes		Yes	Yes							+	MAPK3	MAPK3_MAPK1_MAPK7_NLK_group	2.40569
SMCR7L	B0QY95	Mitochondrial dynamic protein MID51	53.331	1	1.44487e-05	MYDRAISAPTSPT	S	55	0.0492125	-0.162726	0.0894055	-0.00803588	0.96775	0.135464	Stable	Yes						Yes					+	CK1alpha	CK1_group	0.934882
SMCR7L	B0QY95	Mitochondrial dynamic protein MID51	53.331	0.879868	3.63319e-09	AISAPTSPTRLSH	S	59	0.0395596	0.547278		0.293419	0.445307	0.359011			Yes	Yes	Yes	Yes							+	MAPK3	MAPK3_MAPK1_MAPK7_NLK_group	1.63711
TFEB	B0QYS7	Transcription factor EB	62.033	1	1.87212e-16	KFAAHISPAQGSP	S	195	-0.176022	-3.77326	-0.565597	-1.50496	0.315082	1.97404			Yes										+	MAPK3	MAPK3_MAPK1_MAPK7_NLK_group	0.372278
TFEB	B0QYS7	Transcription factor EB	62.033	1	2.89079e-28	KPPPAASPGVRAG	S	208	-0.696751	-2.03875	-0.840765	-1.19209	0.0932218	0.736759			Yes										+	MAPK3	MAPK3_MAPK1_MAPK7_NLK_group	1.4249
TFEB	B0QYS7	Transcription factor EB	62.033	0.99949	1.78837e-25	LAPGHGSPFPSLS	S	219			-1.1141	-1.1141					Yes											PKCbeta	PKC_group	0.703634
TFEB	B0QYS7	Transcription factor EB	62.033	0.780136	1.78837e-25	HGSPFPSLSKKDL	S	509	-0.959823			-0.959823				Yes											+	MAPK1	MAPK3_MAPK1_MAPK7_NLK_group	1.89589
TFEB	B0QYS7	Transcription factor EB	62.033	0.76927	2.22332e-08	AGHVLSSSAGNSA	S	513	-0.863966			-0.863966				Yes												PKCbeta	PKC_group	1.13648
TFEB	B0QYS7	Transcription factor EB	62.033	0.999553	2.74264e-09	SSSAGNSAPNSPM	S	224			-0.7589	-0.7589				Yes											+	GSK3beta	GSK3_group	0.47537
TFEB	B0QYS7	Transcription factor EB	62.033	0.999816	2.74264e-09	GNSAPNSPMAMLH	S	228			-0.7589	-0.7589					Yes		Yes	Yes							+	MAPK3	MAPK3_MAPK1_MAPK7_NLK_group	1.58464
TFEB	B0QYS7	Transcription factor EB	62.033	0.999046	4.8387e-11	KASSRRSSFSMEE	S	552	-1.26029	-0.296311	-0.503756	-0.686785	0.142412	0.507385		Yes					Yes	Yes						PAK1	PAK_group	1.36171
TFEB	B0QYS7	Transcription factor EB	62.033	0.995477	4.8387e-11	ASSRRSSFSMEEG	S	553	-1.26029	-0.296311	-0.503756	-0.686785	0.142412	0.507385		Yes					Yes	Yes					+	CaMKIIalpha	CaMKII_group	1.40423
TFEB	B0QYS7	Transcription factor EB	62.033	1	2.89079e-28	ISPAQGSPKPPPA	S	200	-0.176022	-2.03875	1.74928	-0.155165	0.90945	1.8941			Yes										+	MAPK3	MAPK3_MAPK1_MAPK7_NLK_group	1.75787
TFEB	B0QYS7	Transcription factor EB	62.033	0.77198	2.22332e-08	GHVLSSSAGNSAP	S	220			1.77754	1.77754				Yes												TGFbR2	ACTR2_ACTR2B_TGFbR2_group	0.423442
CPNE1	B0QZ18	Copine-1	59.717	0.957884	0.00689019	RVRNCSSPEFSKT	S	60	-0.0781219	-0.609471		-0.343797	0.394065	0.375721			Yes										+	GSK3beta	GSK3_group	0.47537
ARCN1	B0YIW6	Coatomer subunit delta	61.626	1	5.64023e-13	TQVDGNSPVRFST	S	534	0.170822	0.248108		0.209465	0.424258	0.0546491	Stable		Yes	Yes									+	CDK2	CDK2_CDK3_CDK1_CDK5_group	1.50471
PTPDC1	B0YJ81	3-hydroxyacyl-CoA dehydratase 1	32.387	0.999998	5.99236e-20	AAGWAGSPPTLLP	S	524			-0.83754	-0.83754					Yes
PTPLA	B0YJ81	3-hydroxyacyl-CoA dehydratase 1	32.387	0.928056	5.99236e-20	PTLLPLSPTSPRC	S	22	0.0129262			0.0129262					Yes			Yes								MAPK3	MAPK3_MAPK1_MAPK7_NLK_group	1.42662
LL22NC03-75H12.2-001	B1AJR3		9.5078	1	0.00131209	__MFPASPWAQPA	S	5	-0.22923	-0.128953		-0.179092	0.488651	0.0709065	Stable		Yes			Yes
NRD1	B1AKJ5	Nardilysin	139.41	0.999915	3.15119e-20	DPEIVKSPSDPKQ	S	106	-0.359879	-0.678072	-0.495491	-0.511147	0.0650173	0.159673			Yes											MAPK3	MAPK3_MAPK1_MAPK7_NLK_group	1.00058
NRD1	B1AKJ5	Nardilysin	139.41	0.999642	2.72989e-28	EEGRRGSLSNAGD	S	94	-0.211966	0.112787	-0.0137838	-0.0376543	0.852399	0.163687	Stable	Yes					Yes	Yes					+	CaMKIIalpha	CaMKII_group	1.41825
NRD1	B1AKJ5	Nardilysin	139.41	0.999921	2.72989e-28	RLGADESEEEGRR	S	86	0.0779266	0.00929196		0.0436093	0.859346	0.048532	Stable	Yes							Yes	Yes			+	CK2a2	CK2_group	0.595046
NRBP1	B1AKJ5	Nardilysin	139.41	0.812091	3.59345e-13	GRRGSLSNAGDPE	S	2			0.288752	0.288752				Yes											+
PEA15	B1AKZ3	Astrocytic phosphoprotein PEA-15	17.306	1	3.59887e-19	DIIRQPSEEEIIK	S	137	0.0706641	0.0291463	0.175436	0.0917487	0.590781	0.0753895	Stable	Yes						Yes		Yes		Akt1	+	CaMKIIgamma	CaMKII_group	5.80024
TMEM9	B1ALM5	Transmembrane protein 9	20.958	1	2.5825e-09	ENEDARSMAAAAA	S	140		-0.6277	0.0937097	-0.266995	0.566869	0.510114		Yes											+	CK1alpha	CK1_group	1.3564
ELAVL2	B1AM49	ELAV-like protein 2	42.417	1	1.55079e-26	LSQLYQSPNRRYP	S	249	0.380175	-0.882134	-0.284633	-0.262197	0.58415	0.631454			Yes	Yes									+	CDK1	CDK2_CDK3_CDK1_CDK5_group	0.694368
PSEN2	B1AP22	Presenilin-2;Presenilin-2 NTF subunit;Presenilin-2 CTF subunit	53.732	1	1.94508e-14	SLMSAESPTPRSC	S	55	0.328951	0.272419	0.437701	0.346357	0.108164	0.0840046			Yes										+	CK1alpha	CK1_group	10.5209
PSEN2	B1AP22	Presenilin-2;Presenilin-2 NTF subunit;Presenilin-2 CTF subunit	53.732	0.999935	1.94508e-14	ERTSLMSAESPTP	S	58	0.328951	0.272419	0.437701	0.346357	0.108164	0.0840046		Yes											+	CDK5	CDK2_CDK3_CDK1_CDK5_group	14.025
EIF3S3	B3KS98	Eukaryotic translation initiation factor 3 subunit H	41.581	1	7.80806e-33	CKEKDFSPEALKK	S	197	-0.0516683	0.0593296	-0.0301242	-0.00748762	0.965964	0.0588595	Stable		Yes										+
EIF3F	B3KSH1	Eukaryotic translation initiation factor 3 subunit F	39.146	1	0.0038313	IMKTCFSPNRVIG	S	273	-0.326914	-0.445409		-0.386161	0.210904	0.0837885			Yes	Yes									+
PIAS1	B3KSY9	E3 SUMO-protein ligase PIAS1	72.203	0.920635	1.79299e-12	PSLSPTSPLNNKG	S	490	-0.776479	-0.933195	-0.870818	-0.860164	0.0227393	0.0788996			Yes			Yes							+	MAPK7	MAPK3_MAPK1_MAPK7_NLK_group	4.08212
PIAS1	B3KSY9	E3 SUMO-protein ligase PIAS1	72.203	0.988749	1.79299e-12	RTCPSLSPTSPLN	S	487	-0.776479	-0.890952	-0.870818	-0.846083	0.0226477	0.0611142			Yes										+	MAPK7	MAPK3_MAPK1_MAPK7_NLK_group	5.12512
PIAS1	B3KSY9	E3 SUMO-protein ligase PIAS1	72.203	0.986713	2.62652e-12	SLPHQASPVSRTP	S	505	-0.268556	-0.453122		-0.360839	0.24589	0.130508			Yes										+	MAPK7	MAPK3_MAPK1_MAPK7_NLK_group	3.96407
MPZL1	B3KTC7	Double-strand break repair protein MRE11A	81.069	0.843585	0.000156741	VIEVDESDVEEDI	S	229			-0.955387	-0.955387				Yes							Yes	Yes
MRE11A	B3KTC7	Double-strand break repair protein MRE11A	81.069	1	6.24872e-24	GVDFESSEDDDDD	S	691	0.275245	0.924399	0.394487	0.531377	0.132324	0.345549		Yes							Yes	Yes			+
MRE11A	B3KTC7	Double-strand break repair protein MRE11A	81.069	1	6.24872e-24	KGVDFESSEDDDD	S	692	0.275245	0.924399	0.394487	0.531377	0.132324	0.345549		Yes								Yes			+
STK3	B3KYA7	Serine/threonine-protein kinase 3;Serine/threonine-protein kinase 3 36kDa subunit;Serine/threonine-protein kinase 3 20kDa subunit	59.461	0.999138	6.25085e-19	MKRNATSPQVQRP	S	413	-0.212835	-0.398898	-0.0691522	-0.226962	0.286669	0.165326	Stable		Yes										+	CDK1	CDK2_CDK3_CDK1_CDK5_group	1.57773
CLN6	B4DDH6	Ceroid-lipofuscinosis neuronal protein 6	39.483	0.999957	5.67603e-09	KGKKHGSVSADEA	S	63	-0.478366	0.161379		-0.158494	0.708195	0.452368	Stable	Yes						Yes						PAK1	PAK_group	1.30112
TMEM159	B4DEC1	Promethin	19.986	1	7.06175e-06	ELQKKLSLLIDSF	S	21			0.152131	0.152131				Yes					Yes	Yes						PKAalpha	PKA_group	1.31856
TMEM159	B4DEC1	Promethin	19.986	1	7.06175e-06	LSLLIDSFQNNSK	S	26			0.152131	0.152131				Yes												PKCbeta	PKC_group	1.26732
CANX	B4DGP8	Calnexin	71.502	0.89751	3.61258e-06	AEEDGGTVSQEEE	T	597	-0.125006	0.100778		-0.0121142	0.965812	0.159654	Stable	Yes											+
CANX	B4DGP8	Calnexin	71.502	1	2.39494e-84	DEILNRSPRNRKP	S	618	0.0322419	-0.126709	0.238545	0.0480259	0.819862	0.183137	Stable		Yes									ERK1;CDK1	+
CANX	B4DGP8	Calnexin	71.502	1	1.59213e-96	LEEKQKSDAEEDG	S	589	-0.00624594	0.145701		0.0697276	0.786088	0.107443	Stable	Yes						Yes		Yes			+
CANX	B4DGP8	Calnexin	71.502	0.999696	1.59213e-96	EDGGTVSQEEEDR	S	599	0.198117	0.0372363		0.117677	0.650287	0.11376	Stable	Yes								Yes	Yes		+
MKL2	B4DGT8	MKL/myocardin-like protein 2	119.16	0.999998	1.19551e-09	SALNNATPNTPRQ	T	378	-3.48124	-3.61789		-3.54956	0.0176914	0.0966211	Dephos		Yes										+
MKL2	B4DGT8	MKL/myocardin-like protein 2	119.16	0.775899	2.23287e-06	TPNKPSSPPPPQQ	S	858	-2.31488	-2.91829		-2.61658	0.0272827	0.426679	Dephos		Yes			Yes							+
MKL2	B4DGT8	MKL/myocardin-like protein 2	119.16	0.989769	5.73355e-11	MTNNEDSLSPTSS	S	381	-2.31065			-2.31065				Yes							Yes				+
MKL2	B4DGT8	MKL/myocardin-like protein 2	119.16	0.983097	2.23287e-06	QHSLFGSPVAKTK	S	874	-2.1645	-2.91829	-1.00913	-2.03064	0.0534043	0.961592			Yes		Yes
MKL1	B4DGT8	MKL/myocardin-like protein 2	119.16	1	1.79037e-10	NNATPNTPRQNTS	T	807	-0.310164			-0.310164					Yes			Yes
MKL2	B4DGT8	MKL/myocardin-like protein 2	119.16	0.992701	0.000175477	PIKEEPSPISKMR	S	932	0.177471	0.108767	-0.0576929	0.076182	0.679602	0.120921	Stable		Yes										+
MKL2	B4DGT8	MKL/myocardin-like protein 2	119.16	0.970578	0.000175477	IKSGEISLPIKEE	S	924	0.249385	0.108767	-0.0576929	0.100153	0.60758	0.15372	Stable	Yes							Yes
MKL2	B4DGT8	MKL/myocardin-like protein 2	119.16	0.990593	5.73355e-11	NNEDSLSPTSSTL	S	552			0.367974	0.367974					Yes										+
FAM122C	B4DI96		20.024	1	0.000635141	NGLQKSSSLKCID	S	38		-1.53565		-1.53565				Yes					Yes
FAM122C	B4DI96		20.024	1	0.000635141	GLQKSSSLKCIDL	S	39		-1.53565		-1.53565				Yes						Yes
FAM122B	B4DI96		20.024	1	0.000635141	DNGLQKSSSLKCI	S	25								Yes											+
GORASP2	B4DKT0	Golgi reassembly-stacking protein 2	48.674	0.999999	0.00294476	PGQMAGTPITPLK	T	421			-0.683023	-0.683023					Yes
GORASP2	B4DKT0	Golgi reassembly-stacking protein 2	48.674	0.827445	8.22818e-179	DRVGDSTPVSEKP	T	445	-0.310093	-0.599699	-0.480472	-0.463421	0.0747758	0.145554			Yes										+	MAPK1	MAPK3_MAPK1_MAPK7_NLK_group	5.75038
GORASP2	B4DKT0	Golgi reassembly-stacking protein 2	48.674	1	0.00294476	MAGTPITPLKDGF	T	234			-0.433921	-0.433921					Yes	Yes		Yes						ERK1;ERK2	+	MAPK1	MAPK3_MAPK1_MAPK7_NLK_group	6.43638
GORASP2	B4DKT0	Golgi reassembly-stacking protein 2	48.674	0.847439	5.79282e-48	EDRVGDSTPVSEK	S	444		-0.322159	-0.4609	-0.391529	0.210348	0.0981046		Yes											+	PKCbeta	PKC_group	1.17091
GORASP2	B4DKT0	Golgi reassembly-stacking protein 2	48.674	0.99999	1.46206e-21	SLTVDVTPPTAKA	T	427	0.0701145	0.143341	-0.683023	-0.156522	0.669014	0.45743	Stable		Yes		Yes								+	MAPK1	MAPK3_MAPK1_MAPK7_NLK_group	14.3754
GORASP2	B4DKT0	Golgi reassembly-stacking protein 2	48.674	1	4.45006e-82	AVDANASESP___	S	461	-0.42909	0.559983	-0.480472	-0.116526	0.796893	0.586438		Yes											+	PKCalpha	PKC_group	0.411949
GOLPH3	B4DKT0	Golgi reassembly-stacking protein 2	48.674	0.953691	8.90925e-13	KADAASSLTVDVT	S	35	-0.0493823			-0.0493823				Yes
GORASP2	B4DKT0	Golgi reassembly-stacking protein 2	48.674	1	8.22818e-179	DANASESP_____	S	463	1.4305	2.0106	2.34931	1.93014	0.0222546	0.46466			Yes										+	MAPK1	MAPK3_MAPK1_MAPK7_NLK_group	2.6568
B4DLE8	B4DLE8		150.07	0.999948	5.57132e-74	TPLDSESPQQAEV	S	629	0.158854	-0.303459	-0.0533894	-0.0659982	0.776969	0.231414	Stable		Yes
B4DLE8	B4DLE8		150.07	1	5.57132e-74	PQQAEVSPDAKTS	S	636	0.158854	-0.233765	-0.0533894	-0.0427669	0.84385	0.196525	Stable		Yes
	B4DLE8		150.07	0.878835	2.3042e-08	EERPGTSPPPAPG	S	39			0.173384	0.173384					Yes
B4DLE8	B4DLE8		150.07	1	1.70744e-19	ESTNLPSPNKSIR	S	457	0.0357647	0.426645	0.296846	0.253085	0.272426	0.199081			Yes	Yes	Yes
HN1L	B4DLH4	Hematological and neurological expressed 1-like protein	23.025	0.980029	2.85766e-24	GIFDESTPVQTRQ	T	60	-3.60887	-4.14893		-3.8789	0.0200129	0.381886	Dephos		Yes										+
HN1L	B4DLH4	Hematological and neurological expressed 1-like protein	23.025	1	8.40261e-19	EPGEKGSARKAGP	S	128	-2.08119	-4.73688		-3.40903	0.111898	1.87786		Yes					Yes						+
HN1L	B4DLH4	Hematological and neurological expressed 1-like protein	23.025	0.91363	3.50227e-12	GSPEEATPSSRPN	T	63	-4.58783	-2.02599		-3.30691	0.111151	1.8115			Yes										+	MAPK3	MAPK3_MAPK1_MAPK7_NLK_group	1.73293
HN1L	B4DLH4	Hematological and neurological expressed 1-like protein	23.025	1	8.40261e-19	DLKAARSIPAGAE	S	116	-2.78458	-3.31936		-3.05197	0.02259	0.378143	Dephos	Yes											+
HN1L	B4DLH4	Hematological and neurological expressed 1-like protein	23.025	1	6.64204e-69	EGEEPKSDLKAAR	S	109	-2.97256	-2.85044		-2.9115	0.0190682	0.0863543	Dephos	Yes											+
HN1L	B4DLH4	Hematological and neurological expressed 1-like protein	23.025	1	5.26641e-48	TSDIFGSPVTATS	S	81	-2.14746	-2.91114	-1.47015	-2.17625	0.0297392	0.720926	Dephos		Yes									CDK2	+
HN1L	B4DLH4	Hematological and neurological expressed 1-like protein	23.025	0.999588	1.35966e-21	SSNLFGSPEEATP	S	58	0.67084	-0.211511	-0.227741	0.0771962	0.849694	0.514175			Yes										+	MAPK3	MAPK3_MAPK1_MAPK7_NLK_group	0.390367
HN1	B4DLH4	Hematological and neurological expressed 1-like protein	23.025	0.999587	1.3061e-06	PPGGKGSGIFDES	S	119		0.363976		0.363976				Yes					Yes
RBMS1	B4DN88	RNA-binding motif, single-stranded-interacting protein 1;RNA-binding motif, single-stranded-interacting protein 3	45.968	1	1.76031e-35	GFVDFDSPAAAQK	S	112	0.197111	-0.169668	0.0429026	0.0234482	0.910125	0.184162	Stable		Yes										+
PTGES3	B4DP11		16.476	0.99861	2.17645e-40	SEDSQDSDDEKMP	S	127	-0.045089	-0.222805		-0.133947	0.610651	0.125664	Stable	Yes								Yes
PTGES3	B4DP11		16.476	1	2.17645e-40	DRFSEDSQDSDDE	S	130	-0.045089	-0.222805		-0.133947	0.610651	0.125664	Stable	Yes							Yes		Yes
PTGES3	B4DP11	Prostaglandin E synthase 3	16.476	1	5.18836e-72	KDWEDDSDEDMSN	S	113	0.126841	0.249033	0.225245	0.200373	0.267201	0.064782	Stable	Yes							Yes	Yes		CK2-A1	+
TRA2A	B4DQI6	Transformer-2 protein homolog alpha	20.589	0.957611	1.26203e-43	MGRPTHSGGGGGG	S	215	-0.873371	-0.68428	-0.571046	-0.709566	0.0350198	0.15274		Yes											+
TRA2A	B4DQI6	Transformer-2 protein homolog alpha	20.589	0.828884	2.12373e-70	IYMGRPTHSGGGG	T	213	-0.739709	-0.801738	-0.547351	-0.696266	0.0340008	0.132641		Yes					Yes
TRA2A	B4DQI6	Transformer-2 protein homolog alpha	20.589	0.999611	2.12373e-70	ITKRAHTPTPGIY	T	202	-0.387072	-0.614851	0.0505472	-0.317125	0.30298	0.338169			Yes										+
TRA2A	B4DQI6	Transformer-2 protein homolog beta;Transformer-2 protein homolog alpha;Serine/arginine repetitive matrix protein 1	20.589	0.999989	0.00340241	SRYRSRSRSRSYS	S	304	-0.308913	0.0780001		-0.115456	0.718604	0.273589	Stable	Yes						Yes					+
TRA2A	B4DQI6	Transformer-2 protein homolog beta;Transformer-2 protein homolog alpha;Serine/arginine repetitive matrix protein 1	20.589	0.999905	0.00107412	SRSRSYSPRRRPS	S	310	-0.0475621	0.235603		0.0940204	0.744779	0.200228	Stable		Yes	Yes	Yes								+
TRA2A	B4DQI6	Transformer-2 protein homolog beta;Transformer-2 protein homolog alpha;Serine/arginine repetitive matrix protein 1	20.589	0.999999	0.000770368	YRSRSRSRSYSPR	S	306	0.248049	0.0349287		0.141489	0.600978	0.150699	Stable	Yes						Yes					+
TRA2A	B4DQI6	Transformer-2 protein homolog beta;Transformer-2 protein homolog alpha;Serine/arginine repetitive matrix protein 1	20.589	0.99977	0.000770368	HRSRSRSYSPRRR	S	308	0.248049	0.204283		0.226166	0.390608	0.0309473	Stable	Yes						Yes					+
TRA2A	B4DQI6		20.589	1	9.78931e-08	DYRYRRSPSPYYS	S	158	0.792439	0.0662914	0.228114	0.362282	0.283274	0.381213			Yes											MAPK3	MAPK3_MAPK1_MAPK7_NLK_group	1.74517
TRA2A	B4DQI6		20.589	1	9.78931e-08	RYRRSPSPYYSRY	S	160	0.188401	0.749742	0.228114	0.388752	0.20513	0.313256			Yes											PAK1	PAK_group	1.17787
GPKOW	B4DQM4	GPN-loop GTPase 1	43.345	0.983143	1.98091e-27	EDEEADSDTDDID	S	35	-0.64318			-0.64318				Yes								Yes			+
GPN1	B4DQM4	GPN-loop GTPase 1	43.345	0.99558	1.87989e-53	VALDAGTAKDSLS	T	322	-0.199106		-0.253747	-0.226427	0.391108	0.038637	Stable	Yes								Yes			+	PKCbeta	PKC_group	1.37532
GPN1	B4DQM4	GPN-loop GTPase 1	43.345	0.995604	1.10863e-99	AGTAKDSLSPVLH	S	326	-0.101242	-0.0332292	0.253515	0.0396813	0.852399	0.188282	Stable	Yes					Yes						+	GSK3beta	GSK3_group	0.358447
GPN1	B4DQM4	GPN-loop GTPase 1	43.345	0.999977	1.10863e-99	TAKDSLSPVLHPS	S	328	0.0186342	0.0183081	0.110433	0.0491251	0.770177	0.0530945	Stable		Yes										+	MAPK3	MAPK3_MAPK1_MAPK7_NLK_group	1.65704
KIAA0528	B4DRN7	Uncharacterized protein KIAA0528	116.03	0.859979	0.000290613	FLPACNSPSKEMK	S	260		-0.360645		-0.360645					Yes	Yes									+	MAPK3	MAPK3_MAPK1_MAPK7_NLK_group	0.818944
KIAA0528	B4DRN7	Uncharacterized protein KIAA0528	116.03	1	4.44168e-24	SEEIIGSPIPEPR	S	643	0.135404	-0.2587		-0.0616481	0.84928	0.278673	Stable		Yes										+	MAPK1	MAPK3_MAPK1_MAPK7_NLK_group	1.89589
KIAA0528	B4DRN7	Uncharacterized protein KIAA0528	116.03	0.852535	1.16278e-19	LRSQSESSDEVTE	S	661	-0.0266459	0.110324		0.0418391	0.868643	0.0968523	Stable	Yes								Yes			+	CaMKIIalpha	CaMKII_group	0.652333
KIAA0528	B4DRN7	Uncharacterized protein KIAA0528	116.03	0.999427	1.57788e-27	RLLRSQSESSDEV	S	659	-0.0287489	0.128582	0.0630022	0.0542785	0.753947	0.0790275	Stable	Yes						Yes					+	CaMKIIalpha	CaMKII_group	1.90165
KIAA0528	B4DRN7	Uncharacterized protein KIAA0528	116.03	0.983844	1.57788e-27	RSQSESSDEVTEL	S	662	-0.0703756	0.273413	0.0630022	0.0886798	0.664586	0.173327	Stable	Yes							Yes				+	CK1alpha	CK1_group	1.00473
KIAA0528	B4DRN7	Uncharacterized protein KIAA0528	116.03	0.830913	2.23157e-23	HSSGPSTPLKNQT	T	285	-0.00974216	0.248588		0.119423	0.672117	0.182667	Stable		Yes	Yes	Yes	Yes							+	MAPK1	MAPK3_MAPK1_MAPK7_NLK_group	1.89589
KIAA0528	B4DRN7	Uncharacterized protein KIAA0528	116.03	0.999407	0.00074933	PKTGMGSGSAGKE	S	321	0.543496	-0.0593553		0.24207	0.55883	0.42628	Stable	Yes											+	MAPK3	MAPK3_MAPK1_MAPK7_NLK_group	0.814783
KIAA0528	B4DRN7	Uncharacterized protein KIAA0528	116.03	0.999407	0.00074933	TGMGSGSAGKEGG	S	323	0.543496	-0.0593553		0.24207	0.55883	0.42628	Stable	Yes											+	PKCbeta	PKC_group	0.916032
KIAA0528	B4DRN7	Uncharacterized protein KIAA0528	116.03	0.974327	3.84717e-06	NQTYSFSPSKSYS	S	295	0.390558	0.175876		0.283217	0.341357	0.151803			Yes	Yes	Yes								+	MAPK3	MAPK3_MAPK1_MAPK7_NLK_group	1.56859
KIAA0284	B4DRN7	Uncharacterized protein KIAA0528	116.03	1	0.00719895	MTVEKASPVGDGN	S	970			3.00416	3.00416					Yes										+
PTBP1	B4DSS8	Polypyrimidine tract-binding protein 2	59.62	1	0.00164332	TKDFGNSPLHRFK	S	138		-0.0690147		-0.0690147					Yes										+
SUV39H1	B4DST0	Histone-lysine N-methyltransferase SUV39H1	49.147	1	7.09993e-36	LAGLPGSPKKRVR	S	402	0.624709	-0.178619	-0.431783	0.00476892	0.991065	0.551604			Yes	Yes		Yes							+	CDK1	CDK2_CDK3_CDK1_CDK5_group	2.58031
SUV39H1	B4DST0	Histone-lysine N-methyltransferase SUV39H1	49.147	1	7.09993e-36	ESTRMDSNFGLAG	S	392			0.786398	0.786398				Yes						Yes						CDK4	CDK4_CDK6_group	5.38513
ZNF7	B4DT08	Zinc finger protein 7;Zinc finger protein 536;Zinc finger protein 560;Zinc finger protein 544;Zinc finger protein 510;Zinc finger protein ZIC 5;Zinc finger protein 74;Putative histone-lysine N-methyltransferase PRDM6;Zinc finger protein ZIC 3;Zinc finger protein ZIC 1;Zinc finger protein 41 homolog;Zinc finger protein 322;Zinc finger protein 624	79.115	0.999987	0.00159636	RHQRTHTGEKPFK	T	178	-1.16712	-1.13953		-1.15333	0.0391977	0.0195042		Yes						Yes
ZNF7	B4DT08	Zinc finger protein 7	79.115	0.999385	0.000303885	GTVVRISPQDFPQ	S	123	-0.316798			-0.316798					Yes
FUBP1	B4DT31	Far upstream element-binding protein 1	69.864	0.99992	1.36923e-25	SCMLTGTPESVQS	T	174	-0.144122	-0.245861	0.176169	-0.0712712	0.754785	0.220245	Stable		Yes										+	DAPK3	DAPK_group	1
FTSJD2	B4DT31	Far upstream element-binding protein 1	69.864	0.883039	3.90584e-23	AYYAQTSPQGMPQ	S	727									Yes
SPATS2L	B4DT67	SPATS2-like protein	65.151	0.880449	0.00531631	SPVKSNTPAAHLE	T	231			-3.57071	-3.57071					Yes											DAPK3	DAPK_group	1
SPATS2L	B4DT67	SPATS2-like protein	65.151	0.999999	9.48276e-16	PAKSQGSGNEAEP	S	485	-0.82823	-1.15212		-0.990174	0.0647738	0.229024		Yes								Yes			+	CK1alpha	CK1_group	0.927051
PANK2	B4DV38	PAP-associated domain-containing protein 5	75.8	0.819148	1.21866e-18	TTNTSNSTNKSQH	S	189			-0.454597	-0.454597				Yes											+
ELAVL1	B4DVB8	ELAV-like protein 1	38.996	1	2.144e-102	LSQLYHSPARRFG	S	229	-2.08773	-2.57381	-2.48831	-2.38328	0.0148277	0.2595	Dephos		Yes	Yes								CDK1;CDK2	+
MCM3	B4DWW4	DNA replication licensing factor MCM3	95.907	0.999784	1.62369e-20	DAKDGDSYDPYDF	S	749	-0.422308		-0.0224743	-0.222391	0.506024	0.282725	Stable	Yes											+	CK1alpha	CK1_group	1.3564
MCM3	B4DWW4	DNA replication licensing factor MCM3	95.907	1	2.46176e-81	EDEEEKSQEDQEQ	S	726	-0.289334	0.254565		-0.0173844	0.964912	0.384594	Stable	Yes							Yes	Yes	Yes		+	ATR	ATM_ATR_group	5.23378
MCM3	B4DWW4	DNA replication licensing factor MCM3	95.907	1	1.229e-161	KRSEDESETEDEE	T	717	-0.0516533	0.030354		-0.0106497	0.966885	0.0579879	Stable	Yes							Yes	Yes			+
MCM3	B4DWW4	DNA replication licensing factor MCM3	95.907	1	1.229e-161	SEDESETEDEEEK	S	719	-0.0516533	0.030354		-0.0106497	0.966885	0.0579879	Stable	Yes								Yes			+
MCM2	B4DWW4	DNA replication licensing factor MCM3	95.907	0.889842	2.39358e-09	SKDAQPSFSAEDI	S	108	-0.00369803			-0.00369803				Yes										CK2-A1;CDK2/7;CDC7;ATR	+
MCM3	B4DWW4	DNA replication licensing factor MCM3	95.907	1	7.97073e-61	EMPQVHTPKTADS	T	767	-0.132277	0.10019	0.129844	0.0325857	0.865824	0.143544	Stable		Yes										+	CDK2	CDK2_CDK3_CDK1_CDK5_group	30.4015
MCM3	B4DWW4	DNA replication licensing factor MCM3	95.907	0.932034	6.12264e-20	GDSYDPYDFSDTE	Y	753	-0.139109	1.23555		0.548222	0.495291	0.972032		Yes							Yes				+	JAK2	JAK2	0.717944
MCM3	B4DWW4	DNA replication licensing factor MCM3	95.907	0.999996	8.3898e-28	PYDFSDTEEEMPQ	T	758	0.637842	0.988647	1.00555	0.877347	0.0300497	0.207589		Yes								Yes			+	DAPK1	DAPK_group	4.89597
MCM3	B4DWW4	DNA replication licensing factor MCM3	95.907	0.999741	7.97073e-61	YDPYDFSDTEEEM	S	756	0.903424	1.02729	1.58091	1.17054	0.0319476	0.360748		Yes							Yes	Yes			+	CK2alpha	CK2_group	2.37117
PBK	B4DX68	Lymphokine-activated killer T-cell-originated protein kinase	37.211	0.999679	2.72525e-19	KTPSKLSEKKKSV	S	14	-3.95257	-5.41027		-4.68142	0.0308146	1.03075	Dephos	Yes					Yes
PBK	B4DX68	Lymphokine-activated killer T-cell-originated protein kinase	37.211	0.964088	2.2864e-14	KSVLCSTPTINIP	T	24	-2.67992	-3.89559	-3.61753	-3.39768	0.018276	0.636959	Dephos		Yes										+
PBK	B4DX68	Lymphokine-activated killer T-cell-originated protein kinase	37.211	1	1.271e-14	TINIPASPFMQKL	S	32	-2.67992	-3.48349	-3.29277	-3.15206	0.0156021	0.419859	Dephos		Yes			Yes							+
PBK	B4DX68	Lymphokine-activated killer T-cell-originated protein kinase	37.211	0.830195	1.271e-14	KKSVLCSTPTINI	S	23		-4.23136	-1.94133	-3.08634	0.104081	1.61929		Yes											+
PBK	B4DX68	Lymphokine-activated killer T-cell-originated protein kinase	37.211	1	1.43767e-48	PRGLSHSPWAVKK	S	59	-3.46008	-2.44215	-2.91196	-2.93806	0.0180504	0.50947	Dephos		Yes										+
PBK	B4DX68	Lymphokine-activated killer T-cell-originated protein kinase	37.211	0.99999	1.65725e-26	GISNFKTPSKLSE	T	9	-2.77034	-2.58518	-2.10111	-2.48554	0.0169429	0.345559	Dephos		Yes	Yes	Yes							CDK1	+
PAWR	B4DX68	Lymphokine-activated killer T-cell-originated protein kinase	37.211	1	0.00176506	RSPRGLSHSPWAV	S	108			-0.40021	-0.40021				Yes						Yes
HNRNPC	B4DY08		31.971	1	7.98291e-56	EGGADDSAEEGDL	S	113	-1.11995			-1.11995				Yes							Yes	Yes			+
HNRNPA3	B4DY08		31.971	1	7.98291e-56	TNVKMESEGGADD	S	112			-0.837863	-0.837863				Yes						Yes
HNRNPC	B4DY08	Heterogeneous nuclear ribonucleoproteins C1/C2	31.971	0.992145	6.19823e-121	EEQSSSSVKKDET	S	241	-0.296456	-0.234747		-0.265601	0.33064	0.0436354		Yes											+
HNRNPC	B4DY08	Heterogeneous nuclear ribonucleoproteins C1/C2	31.971	0.982489	1.29878e-185	EEEQSSSSVKKDE	S	240	-0.295606	-0.0374525		-0.166529	0.560549	0.182542	Stable	Yes											+
HNRNPC	B4DY08	Heterogeneous nuclear ribonucleoproteins C1/C2	31.971	1	3.6819e-103	EMKNDKSEEEQSS	S	233	-0.304612	0.141542		-0.0815352	0.812144	0.315478	Stable	Yes							Yes	Yes			+
NUP35	B4DYB4	Nucleoporin NUP53	33.12	1	1.31859e-31	SIYDDISSPGLGS	S	82	-2.11503	-1.91403	-2.07858	-2.03588	0.0141987	0.107089	Dephos	Yes							Yes				+	CK1alpha	CK1_group	1.3564
NUP35	B4DYB4	Nucleoporin NUP53	33.12	0.828234	1.26583e-18	LGSTPLTSRRQPN	T	92	-2.10129		-1.74627	-1.92378	0.0284102	0.251036		Yes												PKCbeta	PKC_group	2.49482
NUP35	B4DYB4	Nucleoporin NUP53	33.12	0.999233	2.09546e-46	SPGLGSTPLTSRR	T	89	-1.77354	-2.59075	-1.12254	-1.82894	0.0407046	0.735669			Yes										+	DAPK3	DAPK_group	1
NUP35	B4DYB4	Nucleoporin NUP53	33.12	0.999661	2.39542e-05	SDRCALSSPSLAF	S	88			-1.78249	-1.78249				Yes											+	GSK3beta	GSK3_group	0.387161
NUP35	B4DYB4	Nucleoporin NUP53	33.12	0.820683	3.29157e-09	KTLGTPTQPGSTP	T	36			-1.47394	-1.47394				Yes									Yes		+
NUP35	B4DYB4	Nucleoporin NUP53	33.12	0.994679	3.48761e-48	VISDRQTPKKDES	T	291	-1.17085	-1.47602	-0.997834	-1.2149	0.02259	0.242117			Yes	Yes	Yes								+	DAPK3	DAPK_group	1
NUP35	B4DYB4		33.12	1	5.62854e-08	DLPAPVTPQPRSI	T	241			-1.10648	-1.10648					Yes			Yes							+
NUP35	B4DYB4	Nucleoporin NUP53	33.12	0.99778	4.54398e-07	SSPGLGSTPLTSR	S	31			-1.05047	-1.05047				Yes
NUP35	B4DYB4	Nucleoporin NUP53	33.12	1	2.09546e-46	IYDDISSPGLGST	S	83	-1.77354	0.715581	-1.20764	-0.755201	0.433809	1.30478			Yes										+	CK1alpha	CK1_group	1.3564
NUP35	B4DYB4	Nucleoporin NUP53	33.12	1	1.40281e-46	GVMEMRSPLLAGG	S	49	-0.446757	-0.529371	-0.486663	-0.487597	0.0506446	0.0413148			Yes										+	MAPK11	p38_group	0.558285
NUP35	B4DYB4	Nucleoporin NUP53	33.12	0.824042	9.2265e-06	TGQSMFSPASIGQ	S	121	-1.525		0.742869	-0.391065	0.754785	1.60362			Yes										+	MAPK3	MAPK3_MAPK1_MAPK7_NLK_group	0.570081
NUP214	B4DYB4	Nucleoporin NUP53	33.12	0.815433	9.09247e-08	TPGTGQSMFSPAS	S	1967			-0.303109	-0.303109				Yes
NUP35	B4DYB4	Nucleoporin NUP53	33.12	0.998668	1.99095e-13	DRCALSSPSLAFT	S	242	-1.10374	1.96297	-1.56784	-0.236201	0.865245	1.91862			Yes										+	MAPK3	MAPK3_MAPK1_MAPK7_NLK_group	1.43459
NUP35	B4DYB4	Nucleoporin NUP53	33.12	0.999999	1.99095e-13	SPSLAFTPPIKTL	T	248	-1.10374	1.96297	-1.56784	-0.236201	0.865245	1.91862			Yes		Yes								+	MAPK3	MAPK3_MAPK1_MAPK7_NLK_group	1.45952
NUP35	B4DYB4	Nucleoporin NUP53	33.12	0.956647	1.17193e-06	VTPQPRSISGPSV	S	258			-0.0931545	-0.0931545				Yes											+
NUP35	B4DYB4	Nucleoporin NUP53	33.12	0.99999	6.52529e-16	PTQPGSTPRISTM	T	263	0.662388	-0.719928	-0.0931545	-0.0502316	0.923328	0.692157			Yes										+	DAPK3	DAPK_group	1
NUP35	B4DYB4	Nucleoporin NUP53	33.12	0.999968	3.11692e-24	TPTQPGSTPRIST	S	262	0.504875	0.305485	0.228469	0.346276	0.130859	0.142646		Yes											+	PKCbeta	PKC_group	1.5575
NUP35	B4DYB4	Nucleoporin NUP53	33.12	0.958675	9.09247e-08	NISVMQSPLVGVT	S	104	-1.70712	2.10575	1.11276	0.503795	0.723996	1.97804			Yes		Yes								+	MAPK3	MAPK3_MAPK1_MAPK7_NLK_group	0.997395
NUP35	B4DYB4	Nucleoporin NUP53	33.12	1	1.03138e-57	PLLAGGSPPQPVV	S	56	1.52847	1.77049	2.38745	1.89547	0.02199	0.442918			Yes										+	MAPK3	MAPK3_MAPK1_MAPK7_NLK_group	0.999745
NUP35	B4DYB4	Nucleoporin NUP53	33.12	0.999973	3.11692e-24	PIKTLGTPTQPGS	T	256	3.37462	0.295836	3.09259	2.25435	0.127544	1.70197			Yes										+	MAPK3	MAPK3_MAPK1_MAPK7_NLK_group	1.35236
HSPH1	B4DYH1	Heat shock protein 105 kDa	97.459	1	1.36276e-21	SPKLERTPNGPNI	T	817	-0.223643	-0.297602		-0.260623	0.339507	0.0522969			Yes										+	MAPK3	MAPK3_MAPK1_MAPK7_NLK_group	1.40506
HSPH1	B4DYH1	Heat shock protein 105 kDa	97.459	1	0.000281118	PKPKIESPKLERT	S	811	0.276318	0.170719		0.223518	0.403848	0.07467	Stable		Yes										+	MAPK3	MAPK3_MAPK1_MAPK7_NLK_group	0.818493
RDBP	B4DYX9	Negative elongation factor E	43.924	1	4.78845e-10	RRPQRKSLYESFV	S	138	-1.51293	-2.29072	-1.10299	-1.63555	0.0364037	0.603282		Yes					Yes	Yes		Yes			+	PAK1	PAK_group	1.36171
RDBP	B4DYX9	Negative elongation factor E	43.924	1	0.00110568	EGPFRRSDSFPER	S	256	-0.914222	-1.34051		-1.12736	0.0632087	0.301428		Yes					Yes	Yes						PAK1	PAK_group	1.36171
RDBP	B4DYX9	Negative elongation factor E	43.924	1	1.18674e-24	SLAVQNSPKGCHR	S	360	-1.0122	-1.19043		-1.10131	0.0457251	0.126025			Yes										+	CDK1	CDK2_CDK3_CDK1_CDK5_group	1.32068
RDBP	B4DYX9	Negative elongation factor E	43.924	0.999953	7.24726e-12	SASPPRSRSRDRS	S	192	-1.21447	-0.871134		-1.0428	0.0620729	0.242778		Yes											+	PAK1	PAK_group	1.29135
RDBP	B4DYX9	Negative elongation factor E	43.924	1	1.56871e-13	LLRGAFSPFGNII	S	288	-0.441478	-0.576764	-0.884715	-0.634319	0.0573311	0.227155			Yes										+	MAPK3	MAPK3_MAPK1_MAPK7_NLK_group	1.61267
RDBP	B4DYX9	Negative elongation factor E	43.924	0.998347	7.24726e-12	GAHSSASPPRSRS	S	188	-0.125321	-0.280006		-0.202664	0.451713	0.109379	Stable		Yes	Yes									+	CDK1	CDK2_CDK3_CDK1_CDK5_group	1.95681
RDBP	B4DYX9	Negative elongation factor E	43.924	0.999981	8.57342e-40	PFQRSISADDDLQ	S	122	-0.430742	-0.302407	0.217659	-0.17183	0.561382	0.343356	Stable	Yes						Yes		Yes			+	CaMKIIalpha	CaMKII_group	1.90165
RDBP	B4DYX9	Negative elongation factor E	43.924	1	0.00110568	PFRRSDSFPERRA	S	258	-1.22189	1.22253		0.000319757	0.999866	1.72847		Yes						Yes		Yes			+	CaMKIIalpha	CaMKII_group	1.48547
RDBP	B4DYX9	Negative elongation factor E	43.924	0.82911	2.11725e-165	GVKRSLSEQPVMD	S	186		0.289263		0.289263				Yes						Yes					+	PAK1	PAK_group	1.08002
RCOR3	B4DYX9	Negative elongation factor E	43.924	0.988252	0.000435326	RSGAHSSASPPRS	S	214	0.406101			0.406101				Yes											+
HDAC6	B4DZH6	Histone deacetylase 6	132.78	0.999999	2.25748e-06	SRQNPQSPPQDSS	S	36	0.031254	0.320756		0.176005	0.551135	0.204709	Stable		Yes			Yes							+	MAPK3	MAPK3_MAPK1_MAPK7_NLK_group	1.56394
MSL3	B4E0Y9	Serine/threonine-protein kinase MST4	49.183	1	1.08827e-47	SDDESDSEGSDSE	S	367	-1.03156			-1.03156				Yes											+
MST4	B4E0Y9	Serine/threonine-protein kinase MST4	49.183	1	3.51111e-15	___MAHSPVAVQV	S	4	0.0492125	0.0442408	-0.110898	-0.00581478	0.974935	0.0910384	Stable		Yes										+
MST4	B4E0Y9	Serine/threonine-protein kinase MST4	49.183	1	1.08827e-47	GHSDDESDSEGSD	S	326	-0.121895	0.566079		0.222092	0.617371	0.486471	Stable	Yes							Yes	Yes			+
MST4	B4E0Y9	Serine/threonine-protein kinase MST4	49.183	0.997238	1.08827e-47	WKAEGHSDDESDS	S	322	0.0106366	0.566079		0.288358	0.471671	0.392757		Yes								Yes			+
MST4	B4E0Y9	Serine/threonine-protein kinase MST4	49.183	1	1.08827e-47	ESDSEGSDSESTS	S	331	0.0106366	0.566079		0.288358	0.471671	0.392757		Yes							Yes	Yes			+
RPRD2	B4E2Q6	Regulation of nuclear pre-mRNA domain-containing protein 2	100.27	0.913222	1.40908e-47	STSEVSSTSASKA	S	484			-2.34273	-2.34273				Yes											+
RPRD2	B4E2Q6	Regulation of nuclear pre-mRNA domain-containing protein 2	100.27	0.849544	3.23286e-13	PSPGTPTSPSNLT	T	1183			-2.08246	-2.08246				Yes											+
RPRD2	B4E2Q6	Regulation of nuclear pre-mRNA domain-containing protein 2	100.27	0.999999	5.0779e-52	IDNIDGTPVRDER	T	723	-1.80334	-2.4101	-1.86445	-2.02596	0.018276	0.334069	Dephos		Yes	Yes									+
RPRD2	B4E2Q6	Regulation of nuclear pre-mRNA domain-containing protein 2	100.27	0.999967	8.41525e-07	LSKVEITPESILS	T	517			-1.89503	-1.89503					Yes										+
RPRD2	B4E2Q6	Regulation of nuclear pre-mRNA domain-containing protein 2	100.27	0.841363	1.30134e-35	NYSPNSSTSEVSS	S	597	-1.44261	-1.95136	-1.98535	-1.79311	0.0190392	0.304014		Yes								Yes
RPRD2	B4E2Q6	Regulation of nuclear pre-mRNA domain-containing protein 2	100.27	1	1.01373e-32	KASIGQSPGLPST	S	614	-1.31815	-1.48574	-1.71268	-1.50552	0.018276	0.198012			Yes		Yes								+
RPRD2	B4E2Q6	Regulation of nuclear pre-mRNA domain-containing protein 2	100.27	0.901011	0.000613634	KIISPGSSTPSST	S	761			-1.50457	-1.50457				Yes											+
RPRD2	B4E2Q6	Regulation of nuclear pre-mRNA domain-containing protein 2	100.27	0.856351	0.00105806	RGPTSTSIDNIDG	S	716		-1.25023		-1.25023				Yes
RPRD2	B4E2Q6		100.27	0.999835	1.44961e-05	GSDRSPSPKHPCR	S	904	0.116099	-2.61513		-1.24952	0.428362	1.93127			Yes
RPRD2	B4E2Q6	Regulation of nuclear pre-mRNA domain-containing protein 2	100.27	0.940807	1.22318e-19	ISPGSSTPSSTRS	T	763			-1.12585	-1.12585					Yes										+
RPRD2	B4E2Q6	Regulation of nuclear pre-mRNA domain-containing protein 2	100.27	1	0.000121587	DVEDDGSKIIVED	S	1203	-1.01535			-1.01535				Yes							Yes
RPRD2	B4E2Q6	Regulation of nuclear pre-mRNA domain-containing protein 2	100.27	0.805454	3.32314e-06	RDERSGTPTQDEM	T	381			-0.817214	-0.817214					Yes
RPRD2	B4E2Q6	Regulation of nuclear pre-mRNA domain-containing protein 2	100.27	0.760398	2.70289e-15	SEVSSTSASKASI	S	732	-0.579943			-0.579943				Yes											+
RPRD2	B4E2Q6		100.27	0.853655	1.44961e-05	EPGSDRSPSPKHP	S	902	0.116099	-0.000144262		0.0579771	0.818471	0.0821961	Stable		Yes
RPRD2	B4E2Q6	Regulation of nuclear pre-mRNA domain-containing protein 2	100.27	0.961706	2.37658e-40	LESESTSPSLEMK	S	665	0.219711	0.0217018	0.0130285	0.0848137	0.641087	0.116905	Stable		Yes		Yes								+
RPRD2	B4E2Q6	Regulation of nuclear pre-mRNA domain-containing protein 2	100.27	0.999218	1.46149e-44	SPASRPSPGTPTS	S	479	0.87342	-0.0630887	-0.504773	0.101853	0.84928	0.703746			Yes										+
RPRD2	B4E2Q6	Regulation of nuclear pre-mRNA domain-containing protein 2	100.27	1	1.93029e-26	VEDMELSDVEDDG	S	374		-0.00575927	0.245933	0.120087	0.668421	0.177974	Stable	Yes							Yes	Yes			+
RPRD2	B4E2Q6	Regulation of nuclear pre-mRNA domain-containing protein 2	100.27	0.813899	1.35723e-10	TGVSPASRPSPGT	S	476	-0.288558	0.769502		0.240472	0.698638	0.748161		Yes											+
RPRD2	B4E2Q6	Regulation of nuclear pre-mRNA domain-containing protein 2	100.27	1	8.21349e-83	PKSFNYSPNSSTS	S	593	0.318924	0.112662	0.343916	0.258501	0.208658	0.126917			Yes		Yes								+
RPRD2	B4E2Q6	Regulation of nuclear pre-mRNA domain-containing protein 2	100.27	0.997397	2.82834e-25	MKNTGVSPASRPS	S	473	0.780478	-0.598079	1.09474	0.425713	0.523917	0.900447			Yes										+
RPRD2	B4E2Q6	Regulation of nuclear pre-mRNA domain-containing protein 2	100.27	0.999968	1.46149e-44	SRPSPGTPTSPSN	T	482	0.220949	0.161879	1.33312	0.571981	0.281762	0.659823			Yes			Yes							+
RPRD2	B4E2Q6	Regulation of nuclear pre-mRNA domain-containing protein 2	100.27	0.854927	1.46149e-44	SPGTPTSPSNLTS	S	485	1.85012	-0.598079	2.59484	1.28229	0.313419	1.67048			Yes			Yes							+
RPRD2	B4E2Q6	Regulation of nuclear pre-mRNA domain-containing protein 2	100.27	0.999996	1.22318e-19	LLSKIISPGSSTP	S	758	3.06006	2.45791	-0.189287	1.77623	0.200536	1.72861			Yes		Yes								+
CDCA5	B5MBX0	Sororin	33.734	0.789588	3.62654e-37	PEAESSSKEGELD	S	15	-4.07804			-4.07804				Yes											+	PKCbeta	PKC_group	1.27058
CDCA5	B5MBX0	Sororin	33.734	0.944861	2.34786e-16	PATPTSTPVPNPE	T	115	-4.91055	-2.06271	-3.22342	-3.39889	0.0416013	1.432	Dephos		Yes		Yes								+	MAPK1	MAPK3_MAPK1_MAPK7_NLK_group	1.89589
CDCA5	B5MBX0	Sororin	33.734	1	7.92741e-27	VQSPRRSPRISFF	S	79	-2.4053	-3.618		-3.01165	0.0440022	0.857512	Dephos		Yes		Yes							ERK1;ERK2	+	CDK5	CDK2_CDK3_CDK1_CDK5_group	3.74378
CDCA5	B5MBX0	Sororin	33.734	0.784762	5.76777e-16	KEDLFKTHSVPAT	T	126	-2.99815			-2.99815				Yes
CDCA5	B5MBX0	Sororin	33.734	0.998743	6.89249e-32	RLETLGSASTSTP	S	154	-1.86649		-3.4448	-2.65564	0.0752329	1.11603		Yes											+	CK1alpha	CK1_group	1.3564
CDCA5	B5MBX0	Sororin	33.734	0.840558	5.76277e-28	SVPATPTSTPVPN	T	113		-3.2799	-1.89798	-2.58894	0.0646879	0.977169		Yes											+	DAPK3	DAPK_group	1
CDCA5	B5MBX0	Sororin	33.734	0.999166	2.87535e-28	THSVPATPTSTPV	T	111	-2.84695	-3.17927	-1.60341	-2.54321	0.0287649	0.830681	Dephos		Yes		Yes	Yes							+	CDK5	CDK2_CDK3_CDK1_CDK5_group	2.88229
CDCA5	B5MBX0	Sororin	33.734	0.981762	3.62654e-37	DLFKTHSVPATPT	S	107	-2.84695	-3.17927	-1.59441	-2.54021	0.0288473	0.835774	Dephos	Yes						Yes					+	CK1alpha	CK1_group	1.3564
CDCA5	B5MBX0	Sororin	33.734	0.995967	8.6103e-06	EDLSGVSPVVCSK	S	181	-2.60929	-2.17891		-2.3941	0.0245731	0.304326	Dephos		Yes										+	CK1alpha	CK1_group	1.3564
CDCA5	B5MBX0	Sororin	33.734	0.99819	6.89249e-32	GSASTSTPGRRSC	T	159	-1.07516		-3.4448	-2.25998	0.175543	1.67559			Yes	Yes								CDK1	+	CDK5	CDK2_CDK3_CDK1_CDK5_group	3.74378
CDCA5	B5MBX0	Sororin	33.734	0.878275	2.92893e-14	RRSQRKSGSELPS	S	33	-1.90817	-2.34366		-2.12592	0.028139	0.307939	Dephos	Yes					Yes	Yes		Yes			+	PAK1	PAK_group	1.38648
CDCA5	B5MBX0	Sororin	33.734	0.999979	1.15853e-07	MTLPGISPPPEKQ	S	105			-1.60341	-1.60341					Yes										+
CDCA5	B5MBX0	Sororin	33.734	1	7.92741e-27	EVPAVQSPRRSPR	S	75	-1.09129	-1.41126	-0.360196	-0.954251	0.0831937	0.538769			Yes	Yes								CDK1	+	CDK5	CDK2_CDK3_CDK1_CDK5_group	3.74378
CDCA3	B5MBX0	Sororin	33.734	0.999999	9.87255e-05	GGAAQRSGPRAPS	S	172			-0.167872	-0.167872				Yes
CDCA5	B5MBX0	Sororin	33.734	0.999989	8.70653e-06	SGPRAPSPTKPLR	S	21	0.147958	0.279161		0.21356	0.426977	0.0927748	Stable		Yes	Yes								CDK1	+	CDK5	CDK2_CDK3_CDK1_CDK5_group	3.74378
EML4	B5MBZ0	Echinoderm microtubule-associated protein-like 4	110.18	1	8.03168e-12	SEDHVASVKKSVS	S	61	-3.04382	-3.80725	-2.69321	-3.18143	0.018111	0.569627	Dephos	Yes											+	PKCalpha	PKC_group	3.05271
EML4	B5MBZ0	Echinoderm microtubule-associated protein-like 4	110.18	1	2.06071e-05	LSKIPSTPKLIPK	T	200	-1.38583	-1.47695		-1.43139	0.0303844	0.0644348			Yes			Yes							+
EML4	B5MBZ0	Echinoderm microtubule-associated protein-like 4	110.18	1	2.06071e-05	KLSKIPSTPKLIP	S	201	-1.38583	-1.47695		-1.43139	0.0303844	0.0644348		Yes											+
EML3	B5MBZ0	Echinoderm microtubule-associated protein-like 4	110.18	0.867771	7.37289e-16	REKKEESHSNDQS	S	157	-0.870572			-0.870572				Yes						Yes	Yes
EML4	B5MBZ0	Echinoderm microtubule-associated protein-like 4	110.18	0.999999	8.35929e-15	HRQTPESKNATPT	S	163	-0.311435	-0.121546	-0.643025	-0.358669	0.196564	0.263929		Yes											+	PKBalpha	PKB_group	0.456263
EML4	B5MBZ0	Echinoderm microtubule-associated protein-like 4	110.18	0.99999	1.10007e-40	KKEESHSNDQSPQ	S	134	-0.15234	-0.0886844		-0.120512	0.625305	0.0450112	Stable	Yes											+	ACTR2	ACTR2_ACTR2B_TGFbR2_group	0.406767
EML4	B5MBZ0	Echinoderm microtubule-associated protein-like 4	110.18	0.875692	3.62557e-09	AGSLDDSISAAST	S	11	-0.222768		0.0219362	-0.100416	0.717035	0.173032	Stable	Yes							Yes				+	ACTR2	ACTR2_ACTR2B_TGFbR2_group	0.404295
EML4	B5MBZ0	Echinoderm microtubule-associated protein-like 4	110.18	0.983531	3.62557e-09	DSISAASTSDVQD	S	16	-0.222768		0.0219362	-0.100416	0.717035	0.173032	Stable	Yes								Yes			+	CK1alpha	CK1_group	1.3564
EML4	B5MBZ0	Echinoderm microtubule-associated protein-like 4	110.18	1	0.0013534	KSIKRPSPAEKSH	S	132	-0.0965915			-0.0965915					Yes											PKCbeta	PKC_group	0.704613
EML4	B5MBZ0	Echinoderm microtubule-associated protein-like 4	110.18	1	0.0013534	NATPTKSIKRPSP	S	176	-0.0870283			-0.0870283				Yes											+	CDK2	CDK2_CDK3_CDK1_CDK5_group	0.763051
EML4	B5MBZ0	Echinoderm microtubule-associated protein-like 4	110.18	0.763473	0.0001047	MDGFAGSLDDSIS	S	7	0.0472592		0.0317396	0.0394994	0.870269	0.010974	Stable	Yes								Yes			+	CaMKIIalpha	CaMKII_group	1.39921
EML4	B5MBZ0	Echinoderm microtubule-associated protein-like 4	110.18	1	1.00819e-48	SHSNDQSPQIRAS	S	138	0.0871912	0.226004		0.156597	0.547614	0.0981552	Stable		Yes		Yes								+	CDK2	CDK2_CDK3_CDK1_CDK5_group	0.825441
EML4	B5MBZ0	Echinoderm microtubule-associated protein-like 4	110.18	0.925191	6.6178e-43	IQSNTPTPPPSQP	T	908	-0.0886689	0.324202	0.288628	0.174721	0.453594	0.228794	Stable		Yes		Yes								+	MAPK1	MAPK3_MAPK1_MAPK7_NLK_group	1.89589
EML4	B5MBZ0	Echinoderm microtubule-associated protein-like 4	110.18	0.998753	6.6178e-43	SVIQSNTPTPPPS	T	910	-0.0886689	0.324202	0.288628	0.174721	0.453594	0.228794	Stable		Yes										+	MAPK1	MAPK3_MAPK1_MAPK7_NLK_group	1.89589
EML4	B5MBZ0	Echinoderm microtubule-associated protein-like 4	110.18	0.999186	8.35929e-15	PESKNATPTKSIK	T	167	2.09041	-0.386921	-1.00432	0.233057	0.845841	1.63787			Yes	Yes	Yes									MAPK3	MAPK3_MAPK1_MAPK7_NLK_group	1.41404
EML4	B5MBZ0	Echinoderm microtubule-associated protein-like 4	110.18	1	6.61775e-40	QIRASPSPQPSSQ	S	146	0.231924	0.616547	1.28054	0.709672	0.143432	0.530477			Yes										+	MAPK3	MAPK3_MAPK1_MAPK7_NLK_group	1.47444
EML4	B5MBZ0	Echinoderm microtubule-associated protein-like 4	110.18	1	6.61775e-40	SPQIRASPSPQPS	S	144	0.429	0.699888	1.48503	0.871307	0.103126	0.548489			Yes										+	MAPK3	MAPK3_MAPK1_MAPK7_NLK_group	1.80597
EML4	B5MBZ0	Echinoderm microtubule-associated protein-like 4	110.18	0.999915	1.35479e-16	LQIHRQTPESKNA	T	160	0.31034	0.494861	2.43098	1.07873	0.244266	1.17471			Yes										+	DAPK3	DAPK_group	1
GATAD2A	B5MC40	Transcriptional repressor p66-alpha	68.133	1	4.04938e-33	LHTFSPSPKLQNS	S	549	-3.06504	-3.86334	-4.72011	-3.88283	0.0195034	0.82771	Dephos		Yes		Yes								+
GATAD2A	B5MC40	Transcriptional repressor p66-alpha	68.133	0.994774	5.69423e-15	GTLAFVSPSLAVH	S	599	-1.96123		-4.02139	-2.99131	0.0932347	1.45676			Yes									CDK2	+
GATAD2A	B5MC40	Transcriptional repressor p66-alpha	68.133	0.999998	4.04938e-33	GVLHTFSPSPKLQ	S	547	-3.06504	-3.86334	-1.13245	-2.68694	0.0624582	1.40416			Yes										+
GAS2L3	B5MC40	Transcriptional repressor p66-alpha	68.133	0.754316	7.04597e-29	SAQANSTPTSVAS	T	376		-2.03418		-2.03418					Yes										+
GATAD2A	B5MC40	Transcriptional repressor p66-alpha	68.133	0.998949	5.69423e-15	TSNWKKTPLSTGG	T	587	-1.96123		-1.39654	-1.67888	0.0442472	0.399292			Yes
GATAD2A	B5MC40	Transcriptional repressor p66-alpha	68.133	0.994218	1.81296e-29	VVTSAESPASRQA	S	340		0.114363	-0.259182	-0.0724095	0.819411	0.264136	Stable		Yes		Yes								+
GATAD2A	B5MC40	Transcriptional repressor p66-alpha	68.133	0.938399	6.26474e-37	DNEQPSSPRVNGL	S	114	0.228603	0.297147	0.080393	0.202048	0.29079	0.11079	Stable		Yes			Yes							+
GATAD2A	B5MC40	Transcriptional repressor p66-alpha	68.133	1	6.26474e-37	SERRPPSPDVIVL	S	100	0.225028	0.457732	1.43413	0.70563	0.19464	0.641539			Yes			Yes							+
GATAD2A	B5MC40	Transcriptional repressor p66-alpha	68.133	1	4.94761e-36	PDVIVLSDNEQPS	S	107	0.495491	0.930655	1.43413	0.953425	0.0661625	0.469734		Yes								Yes			+
EIF3CL	B5ME19	Eukaryotic translation initiation factor 3 subunit C	105.47	0.999999	3.47597e-07	KQPLLLSEDEEDT	S	39	0.623211	-0.596172	-0.0367495	-0.00323666	0.994887	0.610382		Yes								Yes			+	CK2alpha	CK2_group	5.36019
ZNF852	B6EU87	Putative zinc finger protein 852;Zinc finger protein 121;Zinc finger protein 658;Zinc finger protein 658B;Zinc finger protein 614;Zinc finger protein 37A;Zinc finger protein 250;Zinc finger protein 397;Zinc finger protein 3 homolog;Zinc finger and SCAN domain-containing protein 30;Zinc finger protein 19;Zinc finger protein 883;Zinc finger protein 3	60.581	1	9.56764e-07	GHRRIHTGEKPYE	T	182		-1.61013		-1.61013				Yes						Yes					+
KCNJ18	B7U540	Inward rectifier potassium channel 18;ATP-sensitive inward rectifier potassium channel 12	48.737	1	0.00187425	GDQDGRSRDGLSP	S	400	-0.286726	-0.437334		-0.36203	0.236132	0.106496		Yes
KCNJ18	B7U540	Inward rectifier potassium channel 18;ATP-sensitive inward rectifier potassium channel 12	48.737	1	0.000266356	RSRDGLSPQARHD	S	405	0.14991	-0.0783366		0.0357865	0.893744	0.161394	Stable		Yes										+
CWC22	B7WP27	Pre-mRNA-splicing factor CWC22 homolog	105.52	1	0.000655293	ERRNSFSENEKHT	S	829	-0.163866			-0.163866				Yes								Yes			+
CWC22	B7WP27	Pre-mRNA-splicing factor CWC22 homolog	105.52	0.996012	0.00052736	YEEQERSPRDRDY	S	39	0.0846086	0.371497		0.228053	0.450305	0.202861	Stable		Yes										+
CWC22	B7WP27	Pre-mRNA-splicing factor CWC22 homolog	105.52	0.999782	0.00052736	SYQRNSSPEDRYE	S	28	0.507313	0.621577		0.564445	0.119904	0.0807972			Yes
CWC22	B7WP27	Pre-mRNA-splicing factor CWC22 homolog	105.52	0.999973	0.00052736	NSYQRNSSPEDRY	S	27	0.929942	0.87168		0.900811	0.0560764	0.0411976		Yes					Yes	Yes		Yes			+
CUX1	B7WP27	Pre-mRNA-splicing factor CWC22 homolog	105.52	1	5.04422e-07	RGERRNSFSENEK	S	418								Yes					Yes	Yes		Yes
EML3	B7WPE2	Echinoderm microtubule-associated protein-like 3	95.283	0.982925	9.63621e-15	AGPAPATPSRTPS	T	882	-1.24257	-0.753433	-0.97475	-0.99025	0.0286209	0.244935			Yes	Yes		Yes						CDK2	+
EML3	B7WPE2	Echinoderm microtubule-associated protein-like 3	95.283	0.998823	2.48685e-19	GKDPLSSPGGPGS	S	199	-0.698881	-0.860685		-0.779783	0.0749484	0.114413			Yes										+
EML1	B7WPE2	Echinoderm microtubule-associated protein-like 3	95.283	0.99244	0.00025087	DTPRRNSSSSSSP	S	113			-0.529071	-0.529071				Yes					Yes	Yes					+
EML3	B7WPE2	Echinoderm microtubule-associated protein-like 3	95.283	0.999513	2.34476e-05	LSRKAISSANLLV	S	177	0.430606	-0.177982	0.542731	0.265119	0.420055	0.38781		Yes						Yes					+
BCL2L13	B7Z238	Bcl-2-like protein 13	38.983	0.999995	4.86112e-59	SLVEELSPASEKK	S	302	-0.00975668	-2.48135	0.0395773	-0.817177	0.441401	1.44143			Yes										+	MAPK3	MAPK3_MAPK1_MAPK7_NLK_group	1.48529
BCAS3	B7Z238	Bcl-2-like protein 13	38.983	0.908393	0.00469902	EGKSRLSPAGEMK	S	480			-0.381394	-0.381394					Yes										+
BCL2L13	B7Z238	Bcl-2-like protein 13	38.983	0.999972	1.38341e-48	EELSPASEKKPVP	S	305	-0.156402	-0.378512	-0.493955	-0.342956	0.148165	0.171562		Yes											+	PKCbeta	PKC_group	2.49482
BCL2L13	B7Z238	Bcl-2-like protein 13	38.983	1	4.86112e-59	INAREESLVEELS	S	296	0.529571	0.249908	-0.219711	0.18659	0.556149	0.378633	Stable	Yes						Yes	Yes	Yes			+	CaMKIIalpha	CaMKII_group	1.90165
SGCE	B7Z2R4	Epsilon-sarcoglycan	53.434	1	0.00852967	EKRNMQTPDIQLV	T	389			-0.614003	-0.614003					Yes											DAPK3	DAPK_group	1
TBCE	B7Z3P1	Tubulin-specific chaperone E	64.851	0.985491	0.00113051	LLLSYESPKKPGR	S	546			-1.03605	-1.03605					Yes	Yes								CDK2	+	CDK1	CDK2_CDK3_CDK1_CDK5_group	2.55407
TBCE	B7Z3P1	Tubulin-specific chaperone E	64.851	1	2.09823e-09	PEKNRLSEEFLTA	S	459			-0.268434	-0.268434				Yes					Yes	Yes						EIF2AK2	EIF2AK2	7.27263
KIFC3	B7Z484	Kinesin-like protein KIFC3	94.275	0.999889	1.33925e-05	PSARAHSAPSSGT	S	827	-1.24735	-1.06571		-1.15653	0.042922	0.128442		Yes						Yes
F11R	B7Z5W1	Junctional adhesion molecule A	32.858	1	1.13914e-26	SQPSARSEGEFKQ	S	288	-0.461442	0.153976	-0.49917	-0.268879	0.396112	0.366688		Yes								Yes		PKCA	+
F11R	B7Z5W1	Junctional adhesion molecule A	32.858	0.999996	1.13914e-26	VIYSQPSARSEGE	S	291	-0.461442	0.153976	-0.49917	-0.268879	0.396112	0.366688		Yes											+
RPUSD2	B7Z5Z2	Ras-related protein R-Ras2	24.195	0.991332	0.0020713	EQECPPSPEPTRK	S	68			-0.0223323	-0.0223323					Yes			Yes							+
TRIML2	B7Z6J6		26.05	0.999837	0.000328763	_MSKRLSPQLQHN	S	6			0.353561	0.353561					Yes		Yes
SCAF11	B7Z888	Protein SCAF8	147.34	0.801262	1.07979e-08	TVQTTQSPTPVEK	S	834		0.177588		0.177588					Yes
PFKFB3	B7Z955	6-phosphofructo-2-kinase/fructose-2,6-bisphosphatase 3;6-phosphofructo-2-kinase;Fructose-2,6-bisphosphatase	60.601	1	2.38582e-48	PLMRRNSVTPLAS	S	475	-0.869807	-1.01092	-0.675093	-0.851941	0.028139	0.168626		Yes					Yes	Yes				AMPKA1;PKACa;PKCA;Akt1	+	AMPKa2	AMPK_group	3.70419
PFKFB3	B7Z955	6-phosphofructo-2-kinase/fructose-2,6-bisphosphatase 3;6-phosphofructo-2-kinase;Fructose-2,6-bisphosphatase	60.601	0.999999	2.38582e-48	SVTPLASPEPTKK	S	481	-0.869807	-1.01092	0.0713151	-0.603138	0.22271	0.58834			Yes		Yes								+	MAPK1	MAPK3_MAPK1_MAPK7_NLK_group	1.89589
PFKFB3	B7Z955	6-phosphofructo-2-kinase/fructose-2,6-bisphosphatase 3;6-phosphofructo-2-kinase;Fructose-2,6-bisphosphatase	60.601	1	6.80399e-20	MRRNSVTPLASPE	T	477	-0.712315	-0.289834	0.81774	-0.0614698	0.916053	0.790177			Yes										+	PKBalpha	PKB_group	6.40055
EPS8L2	B7ZKL3	Epidermal growth factor receptor kinase substrate 8-like protein 2	82.322	0.980369	2.31084e-22	SPTSEPTPPGDAL	T	485	-0.311703	-0.028852	-0.214249	-0.184935	0.353498	0.143686	Stable		Yes		Yes								+	MAPK3	MAPK3_MAPK1_MAPK7_NLK_group	1.8184
EPS8L2	B7ZKL3	Epidermal growth factor receptor kinase substrate 8-like protein 2	82.322	0.834583	2.31084e-22	DALPPVSSPHTHR	S	495	0.120485		-0.24245	-0.0609827	0.845841	0.256634	Stable	Yes											+	ICK	RCK_group	0.350369
EPS8L2	B7ZKL3	Epidermal growth factor receptor kinase substrate 8-like protein 2	82.322	0.906424	3.12957e-09	RQSIRNSQKHSPT	S	475		-0.0751903	1.07598	0.500393	0.469641	0.813998		Yes					Yes	Yes			Yes			PKCbeta	PKC_group	2.49482
SEC23IP	B7ZKM8	Protein transport protein Sec24B	140.42	0.89742	0.00134789	RDSRPLSPILHIV	S	740			-0.68419	-0.68419					Yes		Yes	Yes
SEC24B	B7ZKM8	Protein transport protein Sec24B	140.42	0.995698	8.56901e-60	GSSSTRTPPTANH	T	360	0.0203422	0.140476	-0.0576929	0.034375	0.847951	0.0998268	Stable		Yes		Yes								+	SLK	SLK_group	3.73446
C11orf30	B7ZKU0	Protein EMSY	143.19	0.858787	3.42391e-17	QQQPQQSPLPPGI	S	453	-3.11967	-2.227		-2.67333	0.0366037	0.63121	Dephos		Yes
C11orf30	B7ZKU0	Protein EMSY	143.19	0.883873	3.42391e-17	QQVAQPSPVSHQQ	S	442	-3.05685	-2.227		-2.64193	0.0347598	0.586792	Dephos		Yes
C11orf30	B7ZKU0	Protein EMSY	143.19	0.854458	0.000104039	RRRTNSSSSSPVV	S	225	-0.730751	-1.24458		-0.987667	0.0907149	0.363334		Yes											+
C11orf30	B7ZKU0	Protein EMSY	143.19	0.76385	3.08545e-05	RRTNSSSSSPVVL	S	226	-0.761947	-1.10936		-0.935654	0.0734673	0.245659		Yes											+
C11orf30	B7ZKU0	Protein EMSY	143.19	0.984379	1.47792e-20	KSPRPASPASNVV	S	188	-0.565054	-1.0087	-0.757791	-0.777183	0.0387073	0.222459			Yes			Yes							+
C11orf30	B7ZKU0	Protein EMSY	143.19	0.997565	9.525e-14	PRKRRRTNSSSSS	T	222	-0.761947	-1.10936	-0.410992	-0.760767	0.066184	0.349186		Yes					Yes	Yes					+
C11orf30	B7ZKU0	Protein EMSY	143.19	0.996429	1.47792e-20	SIATVKSPRPASP	S	183	-0.466696	-1.0087	-0.757791	-0.744396	0.0510292	0.271251			Yes										+
C11orf30	B7ZKU0	Protein EMSY	143.19	0.767659	4.79563e-08	RTNSSSSSPVVLK	S	227		-1.10936	0.0441516	-0.532604	0.446789	0.815656		Yes											+
C10orf47	B7ZKU0	Protein EMSY	143.19	0.989301	2.19716e-10	TTKLVTTPTGTQA	T	167			-0.286645	-0.286645					Yes										+
C11orf30	B7ZKU0	Protein EMSY	143.19	0.803729	6.73573e-08	TITVPVSGSPKMS	S	251	-0.0905418	-0.207018	-0.470303	-0.255954	0.264389	0.194552		Yes
C11orf30	B7ZKU0	Protein EMSY	143.19	0.961823	5.58286e-14	TNSSSSSPVVLKE	S	228	-0.168544	-0.21313	-0.0978804	-0.159851	0.357301	0.0581142	Stable		Yes		Yes								+
C11orf30	B7ZKU0	Protein EMSY	143.19	0.99516	2.58599e-49	SPVTSISPIQASE	S	1151	-0.0627159	-0.0508847	-0.354226	-0.155942	0.449822	0.171821	Stable		Yes										+
C11orf30	B7ZKU0	Protein EMSY	143.19	0.999698	2.58599e-49	SVPKLTSPVTSIS	S	1145	-0.0627159	-0.0508847	-0.282973	-0.132191	0.484031	0.130715	Stable		Yes										+
C11orf30	B7ZKU0	Protein EMSY	143.19	0.999867	5.58286e-14	KRRRTNSSSSSPV	S	224	-0.168544	-0.21313	0.0593747	-0.107433	0.577716	0.14617	Stable	Yes						Yes					+
CLASP1	B7ZLX3	CLIP-associating protein 1	163.06	0.852836	4.21157e-10	PPVTPSSEKRSKI	S	721	-3.96646	-4.41197		-4.18921	0.0182793	0.315022	Dephos	Yes											+
CLASP1	B7ZLX3	CLIP-associating protein 1	163.06	0.999677	4.21157e-10	SRGPPVTPSSEKR	T	718	-3.86584	-3.77104		-3.81844	0.0172291	0.0670312	Dephos		Yes			Yes							+
CLASP1	B7ZLX3	CLIP-associating protein 1	163.06	0.972609	1.87309e-30	ATNVASTPDNRGR	T	672	-3.31	-3.66414		-3.48707	0.0192657	0.250414	Dephos		Yes										+
CLASP1	B7ZLX3	CLIP-associating protein 1	163.06	0.999953	1.87032e-37	SNTIGRTPSRHTS	T	1077	-2.04722	-2.48869	-1.32314	-1.95302	0.0270834	0.58846			Yes	Yes	Yes								+
CLASP1	B7ZLX3	CLIP-associating protein 1	163.06	0.997665	1.71418e-30	IRTRRQSSGSATN	S	662	-3.20383	0.415923		-1.39396	0.492253	2.55955		Yes					Yes	Yes					+
CIZ1	B7ZLX3	CLIP-associating protein 1	163.06	0.878528	4.94752e-23	SDVSTHS______	S	583			-1.28469	-1.28469				Yes											+
CLASP1	B7ZLX3	CLIP-associating protein 1	163.06	0.995981	0.00514289	SVSTTGSLQRSRS	S	594	0.521855	-1.59589		-0.537015	0.645736	1.49747		Yes											+
CLASP1	B7ZLX3	CLIP-associating protein 1	163.06	0.998665	9.81298e-72	SLQRSRSDIDVNA	S	600	0.00762609	-0.151729		-0.0720514	0.78054	0.112681	Stable	Yes						Yes		Yes			+
CLASP1	B7ZLX3		163.06	0.999863	1.38683e-05	AKVVSQSQPGSRS	S	687	-0.149361	0.342104		0.0963717	0.788634	0.347518	Stable	Yes									Yes
CLASP1	B7ZLX3		163.06	1	1.38683e-05	SQSQPGSRSSSPG	S	691	0.0862403	0.250955		0.168598	0.526522	0.116471	Stable	Yes
CLASP1	B7ZLX3	CLIP-associating protein 1	163.06	1	1.24054e-07	EKFSFRSQEDLNE	S	1135	-0.134493		0.734779	0.300143	0.574977	0.614668		Yes								Yes	Yes		+
CLASP1	B7ZLX3	CLIP-associating protein 1	163.06	0.991958	7.87586e-59	KNSSNTSVGSPSN	S	1066	1.56677	1.37823	-1.33503	0.536657	0.646525	1.62366		Yes
CLASP1	B7ZLX3	CLIP-associating protein 1	163.06	0.959644	4.50612e-11	RRQSSGSATNVAS	S	665	-0.204466	1.61511		0.705322	0.497478	1.28663		Yes											+
CLASP1	B7ZLX3	CLIP-associating protein 1	163.06	0.999869	4.38661e-83	SNTSVGSPSNTIG	S	1069	1.6451	1.40932	3.21961	2.09134	0.0528274	0.984192			Yes		Yes								+
RP11-114F7.3	B8A4K4	UPF0574 protein C9orf169	19.663	1	1.20454e-05	NPYAHISIPRAHL	S	689	-1.04287			-1.04287				Yes
TAX1BP1	B8ZZD4	Tax1-binding protein 1	93.609	0.998221	2.93401e-13	PDGLEDSEDSKED	S	715	-0.0552015		-0.138683	-0.0969425	0.696584	0.0590306	Stable	Yes							Yes					CaMKIIalpha	CaMKII_group	0.793522
TAX1BP1	B8ZZD4	Tax1-binding protein 1	93.609	0.999892	2.93401e-13	LEDSEDSKEDENV	S	718	-0.0552015		-0.138683	-0.0969425	0.696584	0.0590306	Stable	Yes							Yes	Yes				CK1alpha	CK1_group	1.61867
SUMO1	B8ZZN6	Small ubiquitin-related modifier 1	16.645	1	9.51348e-70	_____MSDQEAKP	S	2	0.176578	0.342689	0.291274	0.270181	0.171131	0.0850408		Yes								Yes			+	CDK4	CDK4_CDK6_group	10.5833
BET1L	B8ZZS0	BET1-like protein	17.107	1	2.42056e-24	DWARAQSPGAVEE	S	9	-0.0500692	-0.529471	-0.513188	-0.364243	0.197231	0.272204			Yes										+
ZFX	B9EG97	Zinc finger X-chromosomal protein;Zinc finger Y-chromosomal protein;Zinc finger protein 711	94.385	1	0.000880396	HLLAVHSKNFPHI	S	582		0.338232		0.338232				Yes											+	PKCbeta	PKC_group	1.29646
CNOT4	C9J1F9	Centlein	162.19	1	4.22052e-08	__MAARSPPSPHP	S	432	-0.282211			-0.282211					Yes										+
CNTLN	C9J1F9	Centlein	162.19	1	4.22052e-08	AARSPPSPHPSPP	S	5			0.020516	0.020516					Yes			Yes							+	MAPK3	MAPK3_MAPK1_MAPK7_NLK_group	1.51338
CNTLN	C9J1F9	Centlein	162.19	1	4.22052e-08	PPSPHPSPPARQL	S	8			0.020516	0.020516					Yes		Yes								+	MAPK1	MAPK3_MAPK1_MAPK7_NLK_group	1.89589
REPIN1	C9J3L7	Replication initiator 1	69.919	0.999984	1.30244e-26	SGPSQESPQTLGK	S	84	-2.57415	-3.04179	-2.50807	-2.708	0.0143155	0.290945	Dephos		Yes										+
RELA	C9J3L7	Replication initiator 1	69.919	0.999994	2.20747e-19	RLLSGPSQESPQT	S	316			-0.520447	-0.520447				Yes									Yes
ZC3HAV1	C9J6P4	Zinc finger CCCH-type antiviral protein 1	114.08	1	7.63198e-06	KFTYLGSQDRARP	S	302	-3.41491	-2.98643	-4.32618	-3.57584	0.018276	0.684218	Dephos	Yes									Yes		+	PKCbeta	PKC_group	1.69658
ZC3HAV1	C9J6P4	Zinc finger CCCH-type antiviral protein 1	114.08	0.999998	2.9272e-45	SLGSLQTPEAVTT	T	393	-3.23379	-3.02896	-3.3703	-3.21102	0.0141987	0.171808	Dephos		Yes										+
ZC3HAV1	C9J6P4	Zinc finger CCCH-type antiviral protein 1	114.08	1	8.72201e-08	QGARRKTVFSPTL	T	375	-3.12507		-1.90227	-2.51367	0.0579605	0.864652		Yes					Yes	Yes					+
ZC3HAV1	C9J6P4		114.08	0.868752	6.10749e-05	VSTLPQSPAALSS	S	572	-3.92656	-0.904889		-2.41572	0.223569	2.13664			Yes		Yes	Yes							+	MAPK3	MAPK3_MAPK1_MAPK7_NLK_group	1.4973
ZC3HAV1	C9J6P4	Zinc finger CCCH-type antiviral protein 1	114.08	0.999992	3.179e-13	ARSSLGSLQTPEA	S	390	-3.24414	-2.20333	-1.31968	-2.25571	0.0439314	0.9633	Dephos	Yes											+
ZC3HAV1	C9J6P4	Zinc finger CCCH-type antiviral protein 1	114.08	0.99948	1.0371e-12	RRKTVFSPTLPAA	S	378	-0.591006	-0.787432	-1.16691	-0.848449	0.0434731	0.29276			Yes										+
ZC3HAV1	C9J6P4	Zinc finger CCCH-type antiviral protein 1	114.08	0.999959	8.29565e-17	SAERSCTPSPDQI	T	273	-0.513358	-1.0352		-0.77428	0.133787	0.368999			Yes										+
ZC3HAV1	C9J6P4	Zinc finger CCCH-type antiviral protein 1	114.08	1	8.29565e-17	QISHRASLEDAPV	S	284		-0.0501882	-0.0160684	-0.0331283	0.889963	0.0241264	Stable	Yes					Yes	Yes		Yes			+
ZC3HAV1	C9J6P4	Zinc finger CCCH-type antiviral protein 1	114.08	0.796875	5.73781e-19	TLPAARSSLGSLQ	S	386	0.979513	0.292263	0.763832	0.678536	0.0844444	0.351475		Yes											+
ZC3HAV1	C9J6P4	Zinc finger CCCH-type antiviral protein 1	114.08	0.901767	7.04152e-27	LPAARSSLGSLQT	S	387	0.979513	0.292263	0.830973	0.700916	0.0823741	0.361613		Yes					Yes	Yes					+
ZC3HAV1	C9J6P4	Zinc finger CCCH-type antiviral protein 1	114.08	1	8.29565e-17	ERSCTPSPDQISH	S	275	0.700262	1.23613	1.23318	1.05652	0.0316706	0.308534			Yes		Yes								+
NMD3	C9JA08	60S ribosomal export protein NMD3	60.125	1	3.60078e-16	IPVESDTDDEGAP	T	470	-0.122743	-2.73057		-1.42666	0.359228	1.84402		Yes								Yes			+	DAPK3	DAPK_group	1
NMD3	C9JA08	60S ribosomal export protein NMD3	60.125	1	5.39847e-13	SAIPVESDTDDEG	S	468	-0.122743	-1.88994		-1.00634	0.350315	1.2496		Yes								Yes			+	CK2a2	CK2_group	0.546488
DIAPH3	C9JDG0	Protein diaphanous homolog 3	136.88	1	6.21576e-22	DVRQSLSPMSQRP	S	1091	-0.485802	-0.946656	-0.634129	-0.688862	0.0509306	0.235252			Yes										+
DIAPH3	C9JDG0	Protein diaphanous homolog 3	136.88	0.999994	6.21576e-22	PKDVRQSLSPMSQ	S	1093	-0.485802	-0.946656	-0.634129	-0.688862	0.0509306	0.235252		Yes					Yes						+
PCYT1A	C9JEJ2	Choline-phosphate cytidylyltransferase A	43.263	1	4.15012e-08	CSPANLSRHKAAA	S	352	-1.92046		-0.840524	-1.38049	0.124309	0.763631		Yes											+	PKCalpha	PKC_group	5.22616
PCYT1A	C9JEJ2	Choline-phosphate cytidylyltransferase A;Choline-phosphate cytidylyltransferase B	43.263	1	1.77056e-05	AKELNVSFINEKK	S	233	-0.60014	-0.723952		-0.662046	0.0941837	0.0875482		Yes											+	GRK2	GRK_group	7.25155
PCYT1A	C9JEJ2	Choline-phosphate cytidylyltransferase A	43.263	0.999958	0.00564795	TRERSPSPSFRWP	S	331	0.0848807	0.177816		0.131349	0.599463	0.0657155	Stable		Yes										+	MAPK3	MAPK3_MAPK1_MAPK7_NLK_group	1.77932
PCYT1A	C9JEJ2	Choline-phosphate cytidylyltransferase A	43.263	1	0.00564795	SPTRERSPSPSFR	S	329	0.104471	0.311112		0.207792	0.457262	0.146118	Stable		Yes		Yes								+	MAPK3	MAPK3_MAPK1_MAPK7_NLK_group	1.77932
PCYT1A	C9JEJ2	Choline-phosphate cytidylyltransferase A	43.263	0.807781	7.00676e-16	KQSPSSSPTRERS	S	323	0.556012	-0.0827026		0.236655	0.579052	0.45164	Stable		Yes	Yes	Yes								+	CDK2	CDK2_CDK3_CDK1_CDK5_group	1.76818
PCYT1A	C9JEJ2	Choline-phosphate cytidylyltransferase A	43.263	0.884736	6.12305e-35	PFSGKTSPPCSPA	S	343	0.188401	-0.266277	0.935117	0.285747	0.539989	0.606584			Yes		Yes								+	MAPK1	MAPK3_MAPK1_MAPK7_NLK_group	1.89589
PCYT1A	C9JEJ2	Choline-phosphate cytidylyltransferase A	43.263	1	6.12305e-35	KTSPPCSPANLSR	S	347	0.15562	-0.207143	0.935117	0.294531	0.513611	0.583663			Yes		Yes	Yes							+	MAPK3	MAPK3_MAPK1_MAPK7_NLK_group	1.64758
PCYT1A	C9JEJ2	Choline-phosphate cytidylyltransferase A	43.263	1	7.00676e-16	AISPKQSPSSSPT	S	315	0.556012	0.10897		0.332491	0.371013	0.316107			Yes		Yes								+	CDK2	CDK2_CDK3_CDK1_CDK5_group	1.19025
PCYT1A	C9JEJ2	Choline-phosphate cytidylyltransferase A	43.263	0.998824	7.00676e-16	RMLQAISPKQSPS	S	319	0.556012	0.10897		0.332491	0.371013	0.316107			Yes										+	MAPK3	MAPK3_MAPK1_MAPK7_NLK_group	1.77932
FAN1	C9JME2	FERM, RhoGEF and pleckstrin domain-containing protein 1	122.09	1	0.00230912	EIEQRPTPGSRLG	T	116	-2.07437			-2.07437					Yes
FARP1	C9JME2	FERM, RhoGEF and pleckstrin domain-containing protein 1	122.09	0.998609	1.87574e-06	SPAPRRSPAGNKQ	S	9			-1.26903	-1.26903					Yes
FARP1	C9JME2	FERM, RhoGEF and pleckstrin domain-containing protein 1	122.09	0.937746	0.00938116	LFSRGSSFRFSGR	S	336	-1.22051	-1.36843	-0.992261	-1.19374	0.0209364	0.18951		Yes						Yes						PKCalpha	PKC_group	3.05236
FARP1	C9JME2	FERM, RhoGEF and pleckstrin domain-containing protein 1	122.09	0.999972	0.00938116	GSSFRFSGRTQKQ	S	340	-1.22051	-1.36843	-0.992261	-1.19374	0.0209364	0.18951		Yes					Yes	Yes					+	PKCbeta	PKC_group	2.49482
FARP1	C9JME2	FERM, RhoGEF and pleckstrin domain-containing protein 1	122.09	0.99036	1.44409e-25	PEFLASSPPDNKS	S	433	-0.297307			-0.297307					Yes										+	PAK1	PAK_group	0.944739
FARP1	C9JME2	FERM, RhoGEF and pleckstrin domain-containing protein 1	122.09	0.998525	1.29723e-12	EPGSHPSPAPRRS	S	427	-0.339619	-0.180912		-0.260265	0.356924	0.112223			Yes										+	MAPK3	MAPK3_MAPK1_MAPK7_NLK_group	1.29376
FARP1	C9JME2	FERM, RhoGEF and pleckstrin domain-containing protein 1	122.09	1	0.00230912	QRPTPGSRLGAPE	S	12	-0.207944		-0.136585	-0.172265	0.497985	0.0504585	Stable	Yes												PAK1	PAK_group	1.19361
FARP1	C9JME2	FERM, RhoGEF and pleckstrin domain-containing protein 1	122.09	0.99942	0.000191471	GKEPKVSAGEPGS	S	418	-0.326281	0.26259		-0.0318453	0.936627	0.416395	Stable	Yes					Yes			Yes			+	CaMKIIalpha	CaMKII_group	0.795735
FARP1	C9JME2	FERM, RhoGEF and pleckstrin domain-containing protein 1	122.09	1	2.43041e-08	PDTKQASPLISPL	S	903			0.153543	0.153543					Yes		Yes								+	CK1alpha	CK1_group	1.05565
FARP1	C9JME2	FERM, RhoGEF and pleckstrin domain-containing protein 1	122.09	1	2.43041e-08	QASPLISPLLNDQ	S	510			0.444518	0.444518					Yes		Yes								+	MAPK3	MAPK3_MAPK1_MAPK7_NLK_group	1.43147
IQSEC1	C9JMG9	IQ motif and SEC7 domain-containing protein 1	128.32	0.999994	8.67765e-13	ARNSWDSPAFSND	S	501	-0.30586	-0.122341		-0.214101	0.439105	0.129767	Stable		Yes
IQSEC1	C9JMG9	IQ motif and SEC7 domain-containing protein 1	128.32	1	0.00551041	LGGQQGSPKHGPH	S	403	0.0416635	-0.419862		-0.189099	0.590634	0.326348	Stable		Yes
IFITM3	C9JQL5	Interferon-induced transmembrane protein 3	14.796	0.995107	1.42227e-06	TVQTFFSPVNSGQ	S	10		-0.331017	-0.875466	-0.603241	0.201363	0.384983			Yes										+	GSK3beta	GSK3_group	0.47537
NCL	C9JWL1	Nucleolin	17.497	1	1.22744e-06	KKVAVATPAKKAA	T	76	-3.80349	-4.03782		-3.92066	0.0174611	0.165695	Dephos		Yes	Yes								CDK2	+	CDK1	CDK2_CDK3_CDK1_CDK5_group	15.5524
NCL	C9JWL1	Nucleolin	17.497	1	0.00283688	AKKAAVTPGKKAA	T	84	-2.82092	-4.74098		-3.78095	0.0584649	1.35769			Yes	Yes									+
NCL	C9JWL1	Nucleolin	17.497	1	8.15539e-20	GKKAAATPAKKTV	T	92	-3.37809			-3.37809					Yes	Yes									+
NCL	C9JWL1	Nucleolin	17.497	1	8.15539e-20	ATPAKKTVTPAKA	T	97	-3.37809			-3.37809				Yes					Yes							CDK1	CDK2_CDK3_CDK1_CDK5_group	11.4888
NCL	C9JWL1	Nucleolin	17.497	1	8.15539e-20	PAKKTVTPAKAVT	T	99	-3.37809			-3.37809					Yes	Yes									+
NCL	C9JWL1	Nucleolin	17.497	1	0.000247074	GKALVATPGKKGA	T	121	-2.37535	-2.06119		-2.21827	0.0234222	0.222143	Dephos		Yes	Yes								CDK1;CDK2	+
NCL	C9JWL1	Nucleolin	17.497	0.997724	3.62488e-06	AKKVVVSPTKKVA	S	67	-0.0587284	-0.253989	-0.107286	-0.140001	0.438526	0.101658	Stable		Yes	Yes								CDK2	+
NCL	C9JWL1		17.497	1	1.24767e-07	DEEDDSSGEEVVI	S	26	-0.115488	0.0228886	0.201643	0.0363477	0.856117	0.158993	Stable	Yes							Yes	Yes				CK2alpha	CK2_group	35.6396
NCL	C9JWL1		17.497	1	2.05237e-13	EDEEDDSSGEEVV	S	25	-0.115488	0.172132	0.201643	0.0860956	0.67512	0.175199	Stable	Yes							Yes	Yes				CK2alpha	CK2_group	35.6396
NCL	C9JWL1	Nucleolin	17.497	1	1.46944e-60	EEEDDDSEEDEED	S	145	-0.278654	0.564265		0.142806	0.781584	0.596033		Yes							Yes	Yes			+
NCL	C9JWL1	Nucleolin	17.497	1	1.46944e-60	NAKKEDSDEEEDD	S	153	-0.278654	0.564265		0.142806	0.781584	0.596033		Yes						Yes	Yes	Yes			+
NCL	C9JWL1		17.497	1	2.05237e-13	KEVEEDSEDEEMS	S	12	0.241962	0.854649	0.357197	0.484603	0.145265	0.325608		Yes							Yes	Yes				CK2alpha	CK2_group	35.6396
NCL	C9JWL1		17.497	1	2.05237e-13	SEDEEMSEDEEDD	S	18	0.241962	0.854649	0.357197	0.484603	0.145265	0.325608		Yes							Yes	Yes				CK2alpha	CK2_group	35.6396
RAB34	C9JY26	Ras-related protein Rab-34	28.915	1	3.63711e-72	DVVRINSDDSNLY	S	241	-0.117584	-0.317536	-0.236952	-0.224024	0.24312	0.100601	Stable	Yes						Yes					+	CaMKIIalpha	CaMKII_group	1.90165
RAB34	C9JY26	Ras-related protein Rab-34	28.915	1	3.63711e-72	RINSDDSNLYLTA	S	244	-0.117584	-0.317536	-0.236952	-0.224024	0.24312	0.100601	Stable	Yes							Yes				+	PKCbeta	PKC_group	1.033
NUPL2	C9JYA1	Nucleoporin-like protein 2	46.4	0.999997	3.71537e-64	ASFSFKSPAASSF	S	330	-2.94831	-2.22549	-2.9087	-2.69417	0.0172291	0.406367	Dephos		Yes										+	CK1alpha	CK1_group	0.949848
NUPL2	C9JYA1	Nucleoporin-like protein 2	46.4	0.999964	3.71537e-64	AASSFGSPGFSGL	S	338	-2.94831	-2.13067	-2.70602	-2.595	0.017584	0.419974	Dephos		Yes		Yes									CK1alpha	CK1_group	1.3564
NUPL2	C9JYA1	Nucleoporin-like protein 2	46.4	0.999732	8.9109e-74	NPFASLSPDEQKD	S	106	-0.0598107	-0.0409625	0.507726	0.135651	0.629143	0.322364	Stable		Yes										+	MAPK3	MAPK3_MAPK1_MAPK7_NLK_group	1.42805
RAPH1	C9K0J5	Ras-associated and pleckstrin homology domains-containing protein 1	141.18	0.984171	3.49891e-09	QFPPPPTPPAMES	T	926		-2.20948	-2.42167	-2.31558	0.02199	0.150036	Dephos		Yes			Yes							+
RAPH1	C9K0J5	Ras-associated and pleckstrin homology domains-containing protein 1	141.18	0.999994	1.14802e-06	CAKPPPSPLSPVP	S	905	-0.861736	-1.31939	-1.72892	-1.30335	0.0337406	0.433815			Yes			Yes							+
RAPH1	C9K0J5	Ras-associated and pleckstrin homology domains-containing protein 1	141.18	0.997637	1.14802e-06	PPPSPLSPVPSVV	S	908	-0.628318	-1.07389	-1.72892	-1.14371	0.0610579	0.553614			Yes			Yes							+
RAPH1	C9K0J5	Ras-associated and pleckstrin homology domains-containing protein 1	141.18	0.999968	3.49891e-09	ANVAPQSPPAVKA	S	946	-2.10843	2.74574	-2.32938	-0.564021	0.785253	2.86847			Yes			Yes							+
RAPH1	C9K0J5	Ras-associated and pleckstrin homology domains-containing protein 1	141.18	0.943778	9.98276e-08	FTPPAESGSPSKE	S	1064			-0.443819	-0.443819				Yes
RAPH1	C9K0J5	Ras-associated and pleckstrin homology domains-containing protein 1	141.18	0.966148	0.00792559	TLPKQQSFCAKPP	S	897	0.0695647	-0.740194		-0.335314	0.513634	0.572586		Yes						Yes					+
RAPH1	C9K0J5	Ras-associated and pleckstrin homology domains-containing protein 1	141.18	0.999999	3.04436e-30	ASYIPPSPPTPPV	S	879	-0.293713	-0.0735461	-0.204141	-0.190466	0.316378	0.110718	Stable		Yes			Yes							+
RAPH1	C9K0J5	Ras-associated and pleckstrin homology domains-containing protein 1	141.18	1	3.04436e-30	IPPSPPTPPVPVP	T	882	-0.293713	-0.0735461	-0.204141	-0.190466	0.316378	0.110718	Stable		Yes			Yes							+
RAPH1	C9K0J5	Ras-associated and pleckstrin homology domains-containing protein 1	141.18	1	1.38054e-12	MEPVKRSPLRQET	S	54	0.0373119	-0.302875	-0.264957	-0.17684	0.411232	0.186427	Stable		Yes	Yes									+
RAPH1	C9K0J5	Ras-associated and pleckstrin homology domains-containing protein 1	141.18	0.957443	4.35787e-10	VPQVPTSPKSSLS	S	1206		-0.101516	-0.0625362	-0.0820259	0.73776	0.0275626	Stable		Yes			Yes							+
RAPH1	C9K0J5	Ras-associated and pleckstrin homology domains-containing protein 1	141.18	1	6.05857e-107	HGAEEDSDKEDQD	S	5	-0.0496958	0.34896	0.0712242	0.123496	0.572621	0.204404	Stable	Yes							Yes	Yes			+
RAPH1	C9K0J5	Ras-associated and pleckstrin homology domains-containing protein 1	141.18	1	6.05857e-107	__MEQLSDEEIDH	S	17	-0.0496958	0.34896	0.0712242	0.123496	0.572621	0.204404	Stable	Yes								Yes			+
RANBP2	C9K0J5	Ras-associated and pleckstrin homology domains-containing protein 1	141.18	0.807008	0.000106128	PPAESGSPSKETL	S	1869	0.672561			0.672561					Yes	Yes									+
RAPH1	C9K0J5	Ras-associated and pleckstrin homology domains-containing protein 1	141.18	0.998258	9.98276e-08	SLVSKFTPPAESG	T	1057	-0.210029	3.78791	-0.222681	1.1184	0.503378	2.31187			Yes
SNUPN	C9K0X5	Snurportin-1	45.886	0.83149	0.0079928	ELEHLSTPKLKGS	T	383			-3.21872	-3.21872					Yes										+
EIF4G2	D3DQV9	Eukaryotic translation initiation factor 4 gamma 2	102.33	1	5.28669e-09	TPPLGQTPQLGLK	T	514	-4.08623	-1.99794	-4.08695	-3.39037	0.031642	1.20588	Dephos		Yes										+
EIF4G2	D3DQV9	Eukaryotic translation initiation factor 4 gamma 2	102.33	0.999807	1.31213e-12	QPPRTQTPPLGQT	T	508	-0.747996	-0.428035	-0.762306	-0.646113	0.0472112	0.188996			Yes										+
EIF4G1	D3DQV9	Eukaryotic translation initiation factor 4 gamma 2	102.33	0.783494	0.000242916	SRFSASSGGGGSR	S	218			0.233854	0.233854				Yes											+
SLC4A7	D3K174	Sodium bicarbonate cotransporter 3	127.8	1	1.46108e-05	LPFEGGSLLQIPV	T	1052	-1.14909		-1.28125	-1.21517	0.0384043	0.0934544		Yes											+
SLC4A7	D3K174	Sodium bicarbonate cotransporter 3	127.8	1	1.46108e-05	LQDDDDTVHLPFE	S	1061	-1.14909		-1.28125	-1.21517	0.0384043	0.0934544		Yes							Yes				+
SLC4A7	D3K174		127.8	1	2.88978e-11	SPDKPVSVKISFE	S	1115	-1.07945	-1.14542		-1.11243	0.0415227	0.0466472		Yes						Yes					+
SLC4A7	D3K174		127.8	1	1.73917e-30	ILASPQSAPGNLD	S	267	-1.60639	-0.187261	-0.298893	-0.697513	0.267785	0.789083		Yes											+
SLC4A7	D3K174	Sodium bicarbonate cotransporter 3	127.8	0.951396	0.00591552	VPFSKESRRRHRH	S	64			-0.383718	-0.383718				Yes					Yes						+
SLC4A7	D3K174		127.8	1	4.30191e-35	RNGILASPQSAPG	S	264	-0.784036	-0.398131	0.232091	-0.316692	0.438024	0.512935			Yes										+
SLC4A7	D3K174	Sodium bicarbonate cotransporter 3	127.8	0.995352	0.000286974	HNGSTPTLGETPK	T	444	-0.306877	-0.111566		-0.209221	0.451171	0.138106	Stable	Yes								Yes			+
SLC4A7	D3K174		127.8	1	1.37196e-25	PGNLDNSKSGEIK	S	275	0.0382957	-0.0233263	0.287519	0.100829	0.613147	0.164587	Stable	Yes							Yes
SLC4A7	D3K174	Sodium bicarbonate cotransporter 3	127.8	0.998836	2.03971e-10	GNGSGGSRENSTV	S	288		0.231735	0.439461	0.335598	0.27699	0.146884		Yes											+
SLC4A7	D3K174	Sodium bicarbonate cotransporter 3	127.8	0.99994	2.03971e-10	EIKGNGSGGSREN	S	285	0.0425043	0.567233	0.410601	0.340113	0.219108	0.269372		Yes											+
SLC4A7	D3K174		127.8	0.999997	9.74802e-15	VTRSNMSPDKPVS	S	1109	0.341644	0.50363		0.422637	0.192927	0.114541			Yes	Yes									+
SLC4A7	D3K174	Sodium bicarbonate cotransporter 3	127.8	0.999986	9.66003e-09	VFHNGSTPTLGET	T	442	0.359746	0.83028	0.983532	0.724519	0.0661504	0.325064			Yes										+
SLC4A7	D3K174	Sodium bicarbonate cotransporter 3	127.8	0.999985	9.66003e-09	PVFHNGSTPTLGE	S	441	0.359746	0.83028	1.05889	0.74964	0.070189	0.356481		Yes											+
GPBP1	D4PHA4	Vasculin	55.525	0.999997	6.82842e-06	STAKNFSPSTNSV	S	280	-2.43589	-2.83311	-0.571531	-1.94684	0.0887897	1.2075			Yes										+
GPBP1	D4PHA4	Vasculin	55.525	1	7.33678e-42	DESRAGSEKDDDS	S	342	-0.610786	-0.492725	-0.72334	-0.60895	0.0400428	0.115319		Yes						Yes		Yes
GPBP1	D4PHA4	Vasculin	55.525	1	7.33678e-42	SEKDDDSFNLHNS	S	348	-0.610786	-0.492725	-0.72334	-0.60895	0.0400428	0.115319		Yes							Yes
GPBP1	D4PHA4	Vasculin	55.525	0.990046	0.000135267	NRRRHNSSDGFDS	S	49	-0.747923		0.117913	-0.315005	0.556962	0.612239		Yes						Yes					+
GPATCH8	D4PHA4	Vasculin	55.525	0.790153	0.000142084	RRRHNSSDGFDSA	S	914		0.229754		0.229754				Yes
CALD1	D6R938		56.298	1	0.000229417	LATRNFSAKSLLK	S	456	-2.36989			-2.36989				Yes						Yes
CAMK2D	D6R938		56.298	1	0.000229417	RNFSAKSLLKKPD	S	315	-1.44497			-1.44497				Yes
CAMK2D	D6R938	Calcium/calmodulin-dependent protein kinase type II subunit delta	56.298	0.973405	7.03708e-13	PDGVKESTESSNT	S	318	-1.44497			-1.44497				Yes					Yes
SEC31A	D6REX3	Protein transport protein Sec31A	136.22	1	2.02716e-75	SDQVAQSDGEESP	S	527	-0.051444	-0.0160684	-0.267835	-0.111783	0.556149	0.136298	Stable	Yes								Yes			+	CK2alpha	CK2_group	0.75053
SEC31A	D6REX3	Protein transport protein Sec31A	136.22	1	1.03454e-41	QSDGEESPAAEEQ	S	532	-0.107726	0.0740613	0.189253	0.0518628	0.790572	0.149728	Stable		Yes										+	MAPK3	MAPK3_MAPK1_MAPK7_NLK_group	0.898116
SEC31A	D6REX3	Protein transport protein Sec31A	136.22	1	1.67396e-45	PVAGHESPKIPYE	S	799	0.0536674	0.155068	0.0341603	0.0809653	0.629767	0.0649119	Stable		Yes										+	GSK3alpha	GSK3_group	2.78486
SEC31A	D6REX3	Protein transport protein Sec31A	136.22	0.953604	4.83907e-08	LREQTLSPTITSG	S	1194	0.291132	-0.122076	0.105256	0.0914372	0.678108	0.20695	Stable		Yes										+	GSK3alpha	GSK3_group	2.81452
SLAIN2	D6RIF6		44.656	1	1.81013e-12	SPGKFRSPAAPSP	S	295	-2.53944	-3.62784	-2.18831	-2.78519	0.0227393	0.750575	Dephos		Yes										+	MAPK3	MAPK3_MAPK1_MAPK7_NLK_group	0.363989
SLAIN2	D6RIF6		44.656	1	1.81013e-12	RSPAAPSPLALRQ	S	300	-2.53944	-3.62784	-2.18831	-2.78519	0.0227393	0.750575	Dephos		Yes										+	MAPK3	MAPK3_MAPK1_MAPK7_NLK_group	1.17444
SLAIN2	D6RIF6	SLAIN motif-containing protein 2	44.656	1	2.48871e-10	LILPGNSGNLKSS	S	234	-2.05841	-2.2759	-2.12885	-2.15439	0.0141987	0.11097	Dephos	Yes											+	PKCbeta	PKC_group	2.49482
SLAIN2	D6RIF6	SLAIN motif-containing protein 2	44.656	0.779545	2.44823e-05	PTDLQTSNVKNEE	S	289	-1.23678			-1.23678				Yes												MAPK3	MAPK3_MAPK1_MAPK7_NLK_group	1.48029
SLAIN2	D6RIF6		44.656	1	0.000693468	STKRVPSPGKFRS	S	81		-0.930018		-0.930018					Yes	Yes
SLAIN2	D6RIF6	SLAIN motif-containing protein 2	44.656	1	8.20987e-59	LQQPRLSLQGHPT	S	391	-0.326588	-0.755913		-0.541251	0.196418	0.303578		Yes					Yes	Yes					+
SLAIN2	D6RIF6	SLAIN motif-containing protein 2	44.656	1	1.05116e-09	SPSPRNSPRPSPK	S	349	-0.116567	-0.32964		-0.223104	0.432722	0.150666	Stable		Yes		Yes								+	CaMKIIalpha	CaMKII_group	0.652333
SLAIN2	D6RIF6	SLAIN motif-containing protein 2	44.656	1	2.41299e-10	RNSPRPSPKQSPR	S	353	1.81217	1.04826		1.43022	0.0757259	0.540164			Yes		Yes								+	GSK3beta	GSK3_group	0.365161
SLAIN2	D6RIF6	SLAIN motif-containing protein 2	44.656	1	2.41299e-10	RPSPKQSPRNSPR	S	357	1.81217	2.41658		2.11437	0.0347134	0.427381	Increased		Yes		Yes								+
RASGRP3	D6W583		78.203	0.999236	2.57895e-05	NSKSPTSPTTPNK	S	390	0.0373119	-0.213254		-0.087971	0.753204	0.177177	Stable		Yes			Yes
HNRPLL	D6W592	Heterogeneous nuclear ribonucleoprotein L-like	60.099	1	6.13688e-53	QPEAGGSHHKVSV	S	68	-3.67617	0.237286		-1.71944	0.440762	2.76723		Yes											+	PKCbeta	PKC_group	2.49482
HNRPLL	D6W592	Heterogeneous nuclear ribonucleoprotein L-like	60.099	0.993419	6.13688e-53	GGGGGRSFSQPEA	S	59	0.695014	-1.25864		-0.281813	0.794095	1.38144		Yes											+	PKCbeta	PKC_group	1.32614
HNRPLL	D6W592	Heterogeneous nuclear ribonucleoprotein L-like	60.099	0.776328	5.0543e-11	GGGRSFSQPEAGG	S	61	0.4728	0.291433		0.382116	0.226384	0.128246		Yes						Yes		Yes	Yes		+	CaMKIIalpha	CaMKII_group	1.59248
NPM1	E5RI98	Nucleophosmin	11.865	1	0.00503651	VKLLSISGKRSAP	S	139	-4.57749	-3.25465	-4.91734	-4.24983	0.0190977	0.878436	Dephos	Yes											+
NPM1	E5RI98	Nucleophosmin	11.865	1	0.000864462	EDVKLLSISGKRS	S	137	-2.88908	-2.49986	-2.93621	-2.77505	0.0141987	0.239485	Dephos	Yes						Yes					+
NPM1	E5RI98	Nucleophosmin	11.865	1	1.37252e-145	VEEDAESEDEEEE	S	125	-0.115519	-0.0743684	0.0554114	-0.0448254	0.797931	0.0892128	Stable	Yes								Yes		ATR	+
NPM1	E5RI98		11.865	1	7.76714e-27	_MNYEGSPIKVTL	S	6	0.0409625	-0.124725	0.0102361	-0.0245088	0.886998	0.0881392	Stable		Yes	Yes
SKP1	E5RJR5	S-phase kinase-associated protein 1	18.72	1	5.47075e-05	NMIKGKTPEEIRK	T	131	-0.255477	-0.104739		-0.180108	0.496208	0.106588	Stable		Yes										+	CDK2	CDK2_CDK3_CDK1_CDK5_group	27.0401
RNF5	E7EM95	E3 ubiquitin-protein ligase RNF5	20.284	1	0.000134259	QDPRLKTPPRPQG	T	94	-0.00900159	-0.409907		-0.209454	0.5301	0.283483	Stable		Yes	Yes
MAP4K4	E7EN19		144.92	0.99602	1.60418e-18	TANETQSASSTLQ	S	886			-1.19824	-1.19824				Yes
MAP4K4	E7EN19		144.92	0.845952	1.60418e-18	ETQSASSTLQKHK	S	882			-0.995231	-0.995231				Yes
MAP4K4	E7EN19		144.92	0.96916	1.17336e-19	SNGETESVKTMIV	S	885			-0.95293	-0.95293				Yes
MAP4K4	E7EN19		144.92	0.855841	1.012e-12	KHKSSSSFTPFID	S	787			-0.748032	-0.748032				Yes
MAP4K4	E7EN19		144.92	0.997097	0.000245032	QERSKPSFHAPEP	S	499	-0.428119	-0.46289		-0.445505	0.163727	0.0245865		Yes					Yes
MAP4K4	E7EN19		144.92	0.965186	7.45875e-22	DTRAASSLNLSNG	S	777	-0.450025	-0.322736	-0.457962	-0.410241	0.0750933	0.0758856		Yes
MAP4K4	E7EN19		144.92	0.995336	1.012e-12	TLQKHKSSSSFTP	S	892	0.270708	-1.02984		-0.379567	0.610236	0.919628		Yes						Yes
MAP4K4	E7EN19		144.92	1	1.24595e-35	VLSRRDSPLQGSG	S	611	-0.244189	-0.489748		-0.366969	0.257654	0.173636			Yes		Yes
MAP4K4	E7EN19		144.92	0.999857	9.86137e-06	VRTTSRSPVLSRR	S	603	0.109026	0.170556		0.139791	0.575282	0.0435084	Stable		Yes		Yes
MAP4K4	E7EN19		144.92	0.998936	9.86137e-06	VPVRTTSRSPVLS	S	601	0.149259	0.177409		0.163334	0.515167	0.0199045	Stable	Yes						Yes
MAP4K4	E7EN19		144.92	0.934109	2.36821e-05	PRLLQISPSSGTT	S	895	0.270708			0.270708					Yes
MAP4K4	E7EN19		144.92	0.999996	7.657e-77	ASSLNLSNGETES	S	781	0.277033	0.111196	1.99937	0.795865	0.322533	1.04556		Yes								Yes
MAP4	E7EN19		144.92	0.806954	9.2557e-06	TQSASSTLQKHKS	T	2296								Yes											+
ARID1B	E7ENG3	AT-rich interactive domain-containing protein 2	101.79	0.999166	3.1328e-07	GSKVSHSPALSSD	S	771			-1.31296	-1.31296					Yes										+
MGA	E7ENI0	MAX gene-associated protein	336.16	1	5.03345e-38	NANQNASPNVPGK	S	607	-0.485842	-2.30012		-1.39298	0.242399	1.28289			Yes
MGA	E7ENI0	MAX gene-associated protein	336.16	0.968676	3.2315e-16	LGNSGASPSSAGK	S	3059	-0.459616	-0.829768		-0.644692	0.137192	0.261738			Yes
MGA	E7ENI0	MAX gene-associated protein	336.16	0.999217	0.00295484	PFYAGLSPAGKLV	S	1457	-0.307984	-0.766807		-0.537395	0.207967	0.324437			Yes
METTL3	E7ENI0	MAX gene-associated protein	336.16	1	1.99005e-07	DDSRVASPLDQNG	S	30	-0.232108			-0.232108					Yes		Yes
MGA	E7ENI0	MAX gene-associated protein	336.16	1	1.99005e-07	PLDQNGSFNVVIK	S	369	-0.0676969			-0.0676969				Yes
ADAR	E7ENU4	Double-stranded RNA-specific adenosine deaminase	140.83	0.771761	3.28796e-07	SATSFFSGKSPVT	S	851			-3.0857	-3.0857				Yes											+
ADAR	E7ENU4	Double-stranded RNA-specific adenosine deaminase	140.83	0.999358	1.0066e-47	KTAESQTPTPSAT	T	644	-1.30212	-2.18872	-2.56211	-2.01765	0.0288473	0.64718	Dephos		Yes										+	MAPK3	MAPK3_MAPK1_MAPK7_NLK_group	1.75787
ADAR	E7ENU4	Double-stranded RNA-specific adenosine deaminase	140.83	0.997843	1.69654e-12	AESQTPTPSATSF	T	646	-2.29874	-1.87853	-1.48465	-1.88731	0.0209364	0.407116			Yes		Yes								+	MAPK3	MAPK3_MAPK1_MAPK7_NLK_group	1.69183
ADAR	E7ENU4	Double-stranded RNA-specific adenosine deaminase	140.83	0.946726	3.92893e-10	SEKTAESQTPTPS	S	642	-2.29874	-1.66776	-1.48465	-1.81705	0.022253	0.427086		Yes									Yes		+	CK1alpha	CK1_group	1.3564
ADAR	E7ENU4	Double-stranded RNA-specific adenosine deaminase	140.83	1	3.34213e-13	MLLLSRSPEAQPK	S	866	-1.49822	-1.42626	-1.80137	-1.57528	0.018111	0.199071			Yes										+	ATM	ATM_ATR_group	1.03277
ADAR	E7ENU4	Double-stranded RNA-specific adenosine deaminase	140.83	1	3.34213e-13	RTMLLLSRSPEAQ	S	868	-1.49822	-1.42626	-1.80137	-1.57528	0.018111	0.199071		Yes											+	EIF2AK2	EIF2AK2	1.79896
ADAR	E7ENU4	Double-stranded RNA-specific adenosine deaminase	140.83	1	8.94553e-52	SFFSGKSPVTTLL	S	657	-0.371982	-2.18872	0.192315	-0.789461	0.395952	1.2442			Yes										+	EIF2AK2	EIF2AK2	1.41059
ACTR8	E7ENU4	Double-stranded RNA-specific adenosine deaminase	140.83	0.99999	1.22401e-17	MGFTEVTPVTGAS	T	132			0.0954658	0.0954658					Yes										+
ZCCHC17	E7EPF0	Nucleolar protein of 40 kDa	27.994	1	6.35388e-17	EERRRRSFQDYTG	S	90	-0.983047	-1.64335	-0.899408	-1.17527	0.0366591	0.407521		Yes					Yes	Yes		Yes			+	PKCbeta	PKC_group	2.49482
GRAMD1B	E7EPH8	GRAM domain-containing protein 1B	86.236	0.990618	9.94114e-27	DHSSDKSPSTPEQ	S	53	-0.37443	-0.421587		-0.398009	0.194113	0.0333448			Yes		Yes
GRAMD1B	E7EPH8	GRAM domain-containing protein 1B	86.236	0.978096	9.94114e-27	SDKSPSTPEQGVQ	T	56	-0.37443	-0.132643		-0.253536	0.392828	0.17097			Yes			Yes							+
GRAMD1B	E7EPH8	GRAM domain-containing protein 1B	86.236	0.756599	7.35182e-42	VMSPVTTPTDEDV	T	592	-0.0128392	-0.0607392		-0.0367892	0.878482	0.0338704	Stable		Yes		Yes								+
GRAMD1B	E7EPH8	GRAM domain-containing protein 1B	86.236	0.999993	7.35182e-42	HLEEVMSPVTTPT	S	588	0.0990932	-0.0361868	0.126455	0.0631203	0.716813	0.0870838	Stable		Yes										+
GPSM1	E7EPH8	GRAM domain-containing protein 1B	86.236	0.999983	0.000254343	AEMHRQSPKEKAS	S	212			0.324563	0.324563					Yes
CHEK1	E7EPP6	Serine/threonine-protein kinase Chk1	55.517	0.99949	3.87208e-26	KRPRVTSGGVSES	S	296	-2.17072	-1.18396	-2.33694	-1.89721	0.0300497	0.623254		Yes						Yes				Akt1	+
CHEK1	E7EPP6	Serine/threonine-protein kinase Chk1	55.517	0.995857	2.67619e-48	SGGVSESPSGFSK	S	302	-1.32956	-1.93486	-0.96229	-1.4089	0.0348372	0.491114			Yes									CDK1;CDK2	+
CHEK1	E7EPP6	Serine/threonine-protein kinase Chk1	55.517	0.999998	8.42677e-32	QSNLDFSPVNSAS	S	317	-0.47353	-1.53257	-1.29213	-1.09941	0.0657718	0.555199			Yes									CDK1;CDK2	+
CHD9	E7EPP6	Serine/threonine-protein kinase Chk1	55.517	0.887948	1.89504e-08	VTSGGVSESPSGF	S	616	0.286999			0.286999				Yes											+
SLC43A3	E7EQD2	Solute carrier family 43 member 3	55.864	1	1.09965e-12	LSAKEETPGAGQK	T	266	-0.305325	-0.640899		-0.473112	0.20579	0.237286			Yes					Yes					+
SLC43A3	E7EQD2	Solute carrier family 43 member 3	55.864	1	1.09965e-12	QSKEFLSAKEETP	S	271	-0.305325	-0.640899		-0.473112	0.20579	0.237286		Yes
SENP1	E7EQN6	Sentrin-specific protease 6	126.11	1	0.000329733	GNSIINTPLKRRK	T	130			-0.198494	-0.198494					Yes	Yes	Yes									TTK	TTK	2.01259
SENP6	E7EQN6	Sentrin-specific protease 6	126.11	1	1.30514e-18	LNYSDESPEAGKM	S	916	-0.0311351	0.14143		0.0551475	0.832573	0.122022	Stable		Yes											CK2a2	CK2_group	0.35053
SENP6	E7EQN6	Sentrin-specific protease 6	126.11	0.999991	1.30514e-18	KIRLNYSDESPEA	S	919	-0.0311351	0.14143		0.0551475	0.832573	0.122022	Stable	Yes											+	CK1alpha	CK1_group	1.17126
SMN1	E7EQZ4	Survival motor neuron protein	31.689	0.999937	0.000171075	AMSSGGSGGGVPE	S	8	0.206518	-0.189034		0.00874219	0.98023	0.279698	Stable	Yes											+	CK1alpha	CK1_group	1.3564
SMN1	E7EQZ4	Survival motor neuron protein	31.689	1	1.3667e-95	RRGTGQSDDSDIW	S	28	-0.03623	0.0418329	0.0549617	0.0201882	0.90295	0.0492986	Stable	Yes											+	CaMKIIalpha	CaMKII_group	0.818822
SMN1	E7EQZ4	Survival motor neuron protein	31.689	0.999937	1.20253e-07	__MAMSSGGSGGG	S	5	0.325271	-0.189034		0.0681187	0.854	0.363669	Stable	Yes											+	CaMKIIalpha	CaMKII_group	1.90165
SMN1	E7EQZ4	Survival motor neuron protein	31.689	1	1.3667e-95	TGQSDDSDIWDDT	S	31	0.201885	0.0119516	0.0549617	0.0895993	0.611399	0.0995915	Stable	Yes							Yes				+	CK1alpha	CK1_group	1.33719
SMN1	E7EQZ4	Survival motor neuron protein	31.689	0.999937	1.20253e-07	___MAMSSGGSGG	S	4	0.325271	-0.189034	0.325973	0.15407	0.565511	0.297137	Stable	Yes											+	CaMKIIalpha	CaMKII_group	0.805948
SMN1	E7EQZ4	Survival motor neuron protein	31.689	1	2.26227e-06	VLFRRGTGQSDDS	T	25	0.245617	0.201842		0.223729	0.394638	0.0309541	Stable	Yes					Yes	Yes					+	CaMKIIalpha	CaMKII_group	1.48242
SMN1	E7EQZ4	Survival motor neuron protein	31.689	0.999961	4.97623e-06	VPEQEDSVLFRRG	S	18	0.332164		0.325973	0.329068	0.250809	0.00437726		Yes							Yes				+	TGFbR2	ACTR2_ACTR2B_TGFbR2_group	0.461751
ADSL	E7ERF4	Adenylosuccinate lyase	56.216	0.941156	7.69795e-27	DHGSPDSYRSPLA	S	12	-0.194807		-0.197362	-0.196084	0.443953	0.00180706	Stable	Yes											+	PKCbeta	PKC_group	2.49482
ADSL	E7ERF4	Adenylosuccinate lyase	56.216	0.99569	5.50573e-71	SPDSYRSPLASRY	S	15	-0.236215	-0.159242	-0.102188	-0.165881	0.346187	0.0672596	Stable		Yes											GSK3beta	GSK3_group	0.47537
ADSL	E7ERF4	Adenylosuccinate lyase	56.216	1	5.50573e-71	AGGDHGSPDSYRS	S	9	0.104739	0.0825606	-0.197362	-0.00335412	0.987767	0.168381	Stable		Yes										+	CK1alpha	CK1_group	0.978101
EIF2B4	E7ERK9	Translation initiation factor eIF-2B subunit delta	59.714	0.958925	4.86718e-17	PSTAGETPSGVKR	T	158	-3.21585		-2.38297	-2.79941	0.0324035	0.588932	Dephos		Yes		Yes								+	GSK3beta	GSK3_group	1.96818
EIF2B4	E7ERK9	Translation initiation factor eIF-2B subunit delta	59.714	1	1.71726e-10	SGIQLGTPREKVP	T	107	-1.37139	-2.79691	-2.33099	-2.16643	0.0302387	0.72687	Dephos		Yes										+	GSK3beta	GSK3_group	2.0594
EIF2B4	E7ERK9	Translation initiation factor eIF-2B subunit delta	59.714	0.998136	8.18083e-75	GPPPKASPSTAGE	S	151	0.196481	0.0527303	0.448784	0.232665	0.308631	0.200491	Stable		Yes										+	MAPK3	MAPK3_MAPK1_MAPK7_NLK_group	1.67167
ZC3H18	E7ERS3	Zinc finger CCCH domain-containing protein 18	108.94	1	2.16808e-05	KKKLGVSVSPSRA	S	556	-1.98633	-2.83202	-2.21307	-2.34381	0.0189934	0.43774	Dephos	Yes											+	PKCbeta	PKC_group	1.10088
ZC3H18	E7ERS3	Zinc finger CCCH domain-containing protein 18	108.94	0.784211	2.19156e-37	SSQQPSTPQQAPP	T	820	-2.39206	-3.01094	-1.34483	-2.24928	0.0353902	0.842184	Dephos		Yes			Yes						CDK2	+	MAPK3	MAPK3_MAPK1_MAPK7_NLK_group	1.75787
ZC3H18	E7ERS3	Zinc finger CCCH domain-containing protein 18	108.94	0.805633	0.000100159	EKRKRDSSTQPPK	S	798	-1.20776			-1.20776				Yes					Yes	Yes					+	PAK1	PAK_group	1.36171
ZC3H18	E7ERS3	Zinc finger CCCH domain-containing protein 18	108.94	1	1.49035e-96	EEEDNHSDEEDRA	S	67	-0.0594799	0.173905		0.0572126	0.835031	0.165028	Stable	Yes								Yes			+	CK1alpha	CK1_group	1.3564
ZC3H18	E7ERS3	Zinc finger CCCH domain-containing protein 18	108.94	1	0.00132089	GKPKPRSPQPPSR	S	511	0.042084	0.120232		0.0811577	0.743951	0.0552587	Stable		Yes			Yes							+	MAPK1	MAPK3_MAPK1_MAPK7_NLK_group	1.89589
ZC3H18	E7ERS3	Zinc finger CCCH domain-containing protein 18	108.94	1	4.72946e-96	DEEDRASEPKSQD	S	74	-0.0663367	0.232532		0.0830975	0.776147	0.211332	Stable	Yes					Yes	Yes					+	CK1alpha	CK1_group	1.3564
ZC3H18	E7ERS3	Zinc finger CCCH domain-containing protein 18	108.94	1	1.49035e-96	SAARGPSQEEEDN	S	59	-0.210129	0.388053		0.0889622	0.826392	0.422979	Stable	Yes						Yes		Yes	Yes		+	CaMKIIalpha	CaMKII_group	1.90165
ZC3H18	E7ERS3	Zinc finger CCCH domain-containing protein 18	108.94	1	5.98549e-06	DRKRQLSPQSKSS	S	917	0.151209	0.0438987		0.0975541	0.697902	0.0758801	Stable		Yes										+	CaMKIIalpha	CaMKII_group	1.60207
ZC3H18	E7ERS3	Zinc finger CCCH domain-containing protein 18	108.94	1	2.74092e-07	GAGVRASDLEDEE	S	46	0.0277203	0.364403	-0.0569996	0.111708	0.621165	0.222903	Stable	Yes					Yes	Yes		Yes			+	PKAalpha	PKA_group	1.29688
ZC3H18	E7ERS3	Zinc finger CCCH domain-containing protein 18	108.94	0.99999	6.743e-08	_MDVAESPERDPH	S	6			0.293235	0.293235					Yes	Yes									+	MAPK3	MAPK3_MAPK1_MAPK7_NLK_group	0.573228
ZC3H18	E7ERS3	Zinc finger CCCH domain-containing protein 18	108.94	0.999896	6.743e-08	PERDPHSPEDEEQ	S	13			0.293235	0.293235					Yes			Yes							+	CK1alpha	CK1_group	0.95071
ZC3H18	E7ERS3	Zinc finger CCCH domain-containing protein 18	108.94	0.998359	2.74807e-11	KLGVSVSPSRARR	S	558	0.568616	0.42254	0.134319	0.375158	0.152997	0.220992			Yes	Yes									+	MAPK3	MAPK3_MAPK1_MAPK7_NLK_group	0.807549
ZC3H18	E7ERS3	Zinc finger CCCH domain-containing protein 18	108.94	1	4.82576e-31	KSQDQDSEVNELS	S	83	0.594262	0.573853		0.584058	0.108633	0.014431		Yes											+	CK1alpha	CK1_group	0.95071
ZC3H18	E7ERS3	Zinc finger CCCH domain-containing protein 18	108.94	1	0.00331106	SGGRLGSPKPERQ	S	892	0.27739	1.01742		0.647403	0.241781	0.523278			Yes										+	MAPK3	MAPK3_MAPK1_MAPK7_NLK_group	1.40899
PTBP2	E7ESA6	Focal adhesion kinase 1	124.08	0.884685	0.000462848	VRLSRGSIDREDG	S	450			-3.63668	-3.63668				Yes					Yes	Yes					+
PTK2	E7ESA6	Focal adhesion kinase 1	124.08	1	2.8475e-13	DPNLNHTPNSSTK	T	57	-1.58636	-1.58828	-1.38532	-1.51999	0.0169429	0.116628			Yes										+	GSK3beta	GSK3_group	7.31186
PTK2	E7ESA6	Focal adhesion kinase 1	124.08	0.980748	2.8475e-13	LNHTPNSSTKTHL	S	60	-1.58636		-0.466444	-1.0264	0.202126	0.791902		Yes											+	GRK2	GRK_group	6.65686
PTK2	E7ESA6	Focal adhesion kinase 1	124.08	0.999265	2.35959e-15	LQPQEISPPPTAN	S	954	-0.145222	0.373327	0.271949	0.166685	0.515605	0.274834	Stable		Yes									CDK5	+	MAPK1	MAPK3_MAPK1_MAPK7_NLK_group	21.6406
ANKRD17	E7ESJ3	Ankyrin repeat domain-containing protein 26	198.27	0.999776	7.64931e-05	FSKKGESPLGSFA	S	1567		-5.40813		-5.40813					Yes
MAP4K4	E7ESS2		145.95	0.999706	1.1763e-05	HSFSDPSPKFAHH	S	538	-1.83352	-2.29261		-2.06306	0.029564	0.324625	Dephos		Yes											PAK1	PAK_group	1.86356
MAP4K4	E7ESS2		145.95	0.999763	1.1763e-05	PVSRSHSFSDPSP	S	543	-1.83352	-2.29261		-2.06306	0.029564	0.324625	Dephos	Yes												HIPK2	HIPK1_HIPK2_group	3.26397
MAP4K4	E7ESS2		145.95	0.994872	0.00487073	SLKNNVSPVSRSH	S	531	-1.0157	-0.995882		-1.00579	0.0471152	0.0140096			Yes										+	CDK1	CDK2_CDK3_CDK1_CDK5_group	1.2276
MAP4K4	E7ESS2		145.95	0.984659	0.00055542	QAGQRNSTSSIEP	S	628	-0.726448	-0.965323		-0.845885	0.0725651	0.16891		Yes					Yes	Yes						PAK1	PAK_group	1.86356
MAP4K4	E7ESS2		145.95	0.9788	0.0011432	QRNSTSSIEPRLL	S	631	-1.0287	-0.236952		-0.632828	0.266765	0.559854		Yes												PAK1	PAK_group	1.57605
TCOF1	E7ETY2	Treacle protein	152.3	0.857464	3.67193e-77	SPEKTSTTSKGKA	T	1384	-4.89763	-3.07118		-3.9844	0.050664	1.2915		Yes						Yes						CK2a2	CK2_group	2.67248
TCOF1	E7ETY2	Treacle protein	152.3	1	1.51975e-22	SAPAKGTPGKGAT	T	310	-3.26604	-3.70155		-3.48379	0.0200129	0.307953	Dephos		Yes	Yes									+	MAPK3	MAPK3_MAPK1_MAPK7_NLK_group	1.33624
TCOF1	E7ETY2	Treacle protein	152.3	1	1.51975e-22	TPGKGATPAPPGK	T	316	-3.64655	-2.96602		-3.30629	0.0233612	0.481201	Dephos		Yes										+	MAPK3	MAPK3_MAPK1_MAPK7_NLK_group	1.54265
TCOF1	E7ETY2	Treacle protein	152.3	1	2.45688e-05	GMLSPKTGGKEAA	T	1260		-3.10434		-3.10434				Yes												CK2a2	CK2_group	4.96233
TCOF1	E7ETY2	Treacle protein	152.3	0.882085	0.00297493	KAGAVASQTKAGK	S	328	-3.0619			-3.0619				Yes									Yes			CK2a2	CK2_group	2.6476
TCOF1	E7ETY2	Treacle protein	152.3	1	1.73874e-06	GKVGDVTPQVKGG	T	249	-3.03021	-3.05415		-3.04218	0.018276	0.0169332	Dephos		Yes										+	MAPK3	MAPK3_MAPK1_MAPK7_NLK_group	1.53439
TCOF1	E7ETY2	Treacle protein	152.3	0.999598	4.15405e-15	GKVGPATPSAQVG	T	533	-2.96241	-2.92685	-1.84451	-2.57792	0.0219048	0.635406	Dephos		Yes			Yes							+	MAPK3	MAPK3_MAPK1_MAPK7_NLK_group	2.71405
TCOF1	E7ETY2	Treacle protein	152.3	1	1.02725e-10	SQVGAASAPAKES	S	375	-2.21056	-2.39679		-2.30368	0.0216657	0.131682	Dephos	Yes											+	MAPK3	MAPK3_MAPK1_MAPK7_NLK_group	0.561977
TCOF1	E7ETY2	Treacle protein	152.3	0.788214	3.27854e-28	KASGKTSQVGAAS	S	369	-1.85418	-2.5022		-2.17819	0.0352658	0.458222	Dephos	Yes					Yes				Yes		+	CK2a2	CK2_group	3.67641
TCOF1	E7ETY2	Treacle protein	152.3	1	0.00050908	LQVRAASAPAKGT	S	304	-1.19866	-2.88464		-2.04165	0.125639	1.19217		Yes						Yes					+	CaMKIIalpha	CaMKII_group	1.90165
TCOF1	E7ETY2	Treacle protein	152.3	0.999999	7.70654e-05	TVANLLSGKSPRK	S	153	-1.91659			-1.91659				Yes											+	CK2a2	CK2_group	2.64999
TCOF1	E7ETY2	Treacle protein	152.3	1	9.11549e-05	DQPAARTPRSKKK	T	1358	-1.92626	-1.81795		-1.87211	0.0234222	0.0765877			Yes										+	MAPK3	MAPK3_MAPK1_MAPK7_NLK_group	1.51081
TCOF1	E7ETY2	Treacle protein	152.3	1	6.75148e-09	SQASKATPKLDSS	T	1222	-1.40782	-2.15023		-1.77903	0.053194	0.524964			Yes										+	DAPK3	DAPK_group	1
TCOF1	E7ETY2	Treacle protein	152.3	1	1.23202e-71	EKKGKGSLGSQGA	S	1407	-0.838977	-1.19358	-1.4031	-1.14522	0.0263271	0.285156		Yes					Yes						+	CK2a2	CK2_group	2.66515
TCOF1	E7ETY2	Treacle protein	152.3	0.990034	7.84068e-10	AQVKASSVSTKES	S	227	-1.12554	-1.03555		-1.08055	0.0437749	0.063631		Yes						Yes						PKCbeta	PKC_group	1.24087
TCOF1	E7ETY2		152.3	0.886394	8.98511e-42	VGTLPATSPQSTS	T	1109	-2.5355	-0.190678	0.0556213	-0.890185	0.402621	1.4302		Yes												DAPK3	DAPK_group	1
TCOF1	E7ETY2	Treacle protein	152.3	1	4.19872e-39	VEGGDQSNPKSKK	S	1434	-0.784185	-0.956503		-0.870344	0.0638571	0.121847		Yes							Yes					CK2a2	CK2_group	4.52339
TCOF1	E7ETY2	Treacle protein	152.3	0.856317	5.66795e-26	EPSANTTLVSETE	T	168	-0.673877	-0.738898		-0.706387	0.0812262	0.0459765		Yes												CK2a2	CK2_group	3.48338
TCOF1	E7ETY2	Treacle protein	152.3	0.883432	1.37024e-06	TTLVSETEEEGSV	T	173	-0.299667		-1.00079	-0.65023	0.227671	0.495771		Yes								Yes			+	CK2a2	CK2_group	8.48755
TCOF1	E7ETY2	Treacle protein	152.3	0.915363	5.66795e-26	RKSAEPSANTTLV	S	164	-1.00938	0.0342342		-0.487572	0.44763	0.737946		Yes							Yes				+	MAPK3	MAPK3_MAPK1_MAPK7_NLK_group	0.399327
TCOF1	E7ETY2	Treacle protein	152.3	1	5.1578e-41	VKPLGKSPQVKPA	S	503	-0.411291	-0.524064	-0.524766	-0.486707	0.0530559	0.0653128			Yes										+	MAPK3	MAPK3_MAPK1_MAPK7_NLK_group	1.3575
TCOF1	E7ETY2	Treacle protein	152.3	0.995269	2.4129e-22	GKSPRKSAEPSAN	S	160	-0.0764476	-0.191563	-1.00079	-0.422935	0.310932	0.503739		Yes					Yes	Yes						PAK1	PAK_group	1.29975
TCOF1	E7ETY2	Treacle protein	152.3	0.949774	1.45179e-79	LQAKPTSSPAKGP	S	582	-0.386185	-0.514804	-0.362217	-0.421069	0.0723644	0.0820567		Yes						Yes				CDK2	+	PAK1	PAK_group	1.25486
TCOF1	E7ETY2	Treacle protein	152.3	0.997043	7.78583e-99	ILQAKPTSSPAKG	T	581	-0.426703	-0.406428	-0.421156	-0.418096	0.0650173	0.0104783		Yes					Yes						+	DAPK3	DAPK_group	1
TCOF1	E7ETY2	Treacle protein	152.3	0.764768	1.31358e-05	EAASGTTPQKSRK	T	111			-0.347666	-0.347666					Yes	Yes									+
TCOF1	E7ETY2	Treacle protein	152.3	1	1.46441e-43	NLLSGKSPRKSAE	S	156	-0.22393	-0.547549	-0.189666	-0.320382	0.185623	0.197477			Yes	Yes								CDK1	+	PKCbeta	PKC_group	1.49547
TCOF1	E7ETY2	Treacle protein	152.3	0.999527	1.50642e-125	QAKPTSSPAKGPP	S	583	-0.384603	-0.394185	-0.181166	-0.319985	0.139895	0.120316			Yes	Yes								CDK1;CDK2	+	MAPK3	MAPK3_MAPK1_MAPK7_NLK_group	2.21962
TCOF1	E7ETY2	Treacle protein	152.3	0.999994	1.54692e-31	TPKLDSSPSVSST	S	1228	-0.109561	-0.43808	-0.329985	-0.292542	0.194129	0.167429			Yes										+	CDK2	CDK2_CDK3_CDK1_CDK5_group	0.539471
TCOF1	E7ETY2		152.3	0.934308	4.64569e-36	KQEGPATQVDSAV	T	1097	-0.309771	-0.265557		-0.287664	0.299673	0.0312638		Yes								Yes	Yes			CK2a2	CK2_group	3.72666
TCOF1	E7ETY2	Treacle protein	152.3	1	6.30401e-14	LAPAKESPRKGAA	S	906	-0.132689	-0.333653		-0.233171	0.412003	0.142103	Stable		Yes	Yes									+	CDK1	CDK2_CDK3_CDK1_CDK5_group	1.19677
TCOF1	E7ETY2	Treacle protein	152.3	1	4.41043e-19	RKGAAPTPPGKTG	T	914	-0.156611	-0.219339		-0.187975	0.463252	0.0443553	Stable		Yes										+	MAPK3	MAPK3_MAPK1_MAPK7_NLK_group	2.56702
TCOF1	E7ETY2	Treacle protein	152.3	0.782726	0.000260867	LASTNSSVLGADL	S	1270		-0.147958		-0.147958				Yes											+
TCOF1	E7ETY2	Treacle protein	152.3	1	9.75571e-47	GKGSLGSQGAKDE	S	1410	0.103263	-0.120617	-0.373286	-0.130214	0.579778	0.238419	Stable	Yes									Yes		+	CK2a2	CK2_group	3.63894
TCOF1	E7ETY2	Treacle protein	152.3	0.996949	5.66795e-26	ANTTLVSETEEEG	S	171	-0.511197	0.0757024	0.0885615	-0.115644	0.695154	0.342619	Stable	Yes								Yes			+	CK2a2	CK2_group	8.8465
TCOF1	E7ETY2	Treacle protein	152.3	1	5.08738e-133	SAPAKESPRKGAA	S	381	0.0196308	-0.123269		-0.0518191	0.839338	0.101045	Stable		Yes	Yes									+	CDK1	CDK2_CDK3_CDK1_CDK5_group	1.19809
TCOF1	E7ETY2	Treacle protein	152.3	1	1.21357e-43	SVSTKESPARKAA	S	233	0.0766959	-0.0233263		0.0266848	0.913564	0.0707264	Stable		Yes	Yes	Yes								+	CDK1	CDK2_CDK3_CDK1_CDK5_group	1.19809
TCOF1	E7ETY2	Treacle protein	152.3	1	1.48597e-41	QAAGMLSPKTGGK	S	1257	0.0374525	-0.00676478	0.109405	0.0466977	0.781584	0.0586343	Stable		Yes										+	MAPK3	MAPK3_MAPK1_MAPK7_NLK_group	2.64032
TCOF1	E7ETY2	Treacle protein	152.3	1	1.35215e-13	SRKRKLSGDQPAA	S	1350	-0.0365407	0.156708		0.0600834	0.820962	0.136647	Stable	Yes					Yes	Yes					+	CK2a2	CK2_group	2.66647
TCOF1	E7ETY2	Treacle protein	152.3	1	2.58948e-125	GGEASVSPEKTST	S	1378	0.197865	0.0333628	-0.0263043	0.068308	0.708792	0.116099	Stable		Yes	Yes									+	MAPK3	MAPK3_MAPK1_MAPK7_NLK_group	1.30218
TCOF1	E7ETY2	Treacle protein	152.3	1	6.63004e-20	ATPKLDSSPSVSS	S	1227	-0.190898	0.281684	0.135507	0.0754309	0.752577	0.241951	Stable	Yes						Yes					+	CK2a2	CK2_group	2.68342
TCOF1	E7ETY2		152.3	0.992924	9.64978e-42	GTLPATSPQSTSV	S	1110	0.173511	0.174735	0.0979496	0.148732	0.381693	0.0439832	Stable		Yes										+	CDK1	CDK2_CDK3_CDK1_CDK5_group	0.815889
TCOF1	E7ETY2	Treacle protein	152.3	1	9.43082e-73	GEGGEASVSPEKT	S	1376	0.222557	-0.0677764	0.463589	0.206123	0.420218	0.266064	Stable	Yes							Yes				+	CK2a2	CK2_group	5.65211
TCOF1	E7ETY2	Treacle protein	152.3	1	4.42379e-18	FVDPNRSPAGPAA	S	1004	0.0583858	0.720089	0.752	0.510158	0.168296	0.391572			Yes										+	MAPK3	MAPK3_MAPK1_MAPK7_NLK_group	2.18309
TCOF1	E7ETY2	Treacle protein	152.3	1	5.92188e-46	AQAQAASTPRKAR	S	1019	0.897473	0.752267	1.50684	1.05219	0.0436665	0.400376		Yes										CDK2	+	PKCbeta	PKC_group	2.49482
TCOF1	E7ETY2	Treacle protein	152.3	1	5.00461e-36	QAQAASTPRKARA	T	1020	1.36384	1.51581	0.74514	1.20826	0.0352532	0.408212			Yes	Yes								CDK1;CDK2	+	CDK1	CDK2_CDK3_CDK1_CDK5_group	1.19809
GDI2	E7EU23	Rab GDP dissociation inhibitor beta	51.18	1	1.6327e-05	RFKIPGSPPESMG	S	65		0.0107447	0.0319461	0.0213454	0.930219	0.0149917	Stable		Yes			Yes							+	MAPK3	MAPK3_MAPK1_MAPK7_NLK_group	1.43763
UGP2	E7EUC7	UTP--glucose-1-phosphate uridylyltransferase	57.805	0.999997	4.1421e-08	DLSKAMSQDGASQ	S	22			-0.489132	-0.489132				Yes						Yes			Yes		+	CK1alpha	CK1_group	1.83541
ABCD3	E7EUE1	ATP-binding cassette sub-family D member 3	78.401	1	0.000503375	VTHCKKSGKPPLQ	S	64	1.09106	0.0575568		0.574307	0.380797	0.730795		Yes					Yes							PKCbeta	PKC_group	2.49482
RWDD4	E7EV43		14.012	0.958533	5.96263e-31	FNNTISSAVKQSI	S	11	0.0913952	0.0498153		0.0706052	0.774333	0.0294014	Stable	Yes												PKCbeta	PKC_group	0.736592
SLC45A4	E7EV90	Solute carrier family 45 member 4	88.676	0.898998	0.0024198	EQKGLSSPLAGEG	S	732	1.1737			1.1737					Yes											MAPK3	MAPK3_MAPK1_MAPK7_NLK_group	1.42881
MAP4	E7EVA0	Microtubule-associated protein	245.44	1	0.000361862	PGNQRKSIHVDSL	S	759	-2.88747	-2.3681		-2.62779	0.0246476	0.367254	Dephos	Yes					Yes	Yes						PAK1	PAK_group	1.49972
MAP4	E7EVA0	Microtubule-associated protein;Microtubule-associated protein 4	245.44	0.840946	1.97896e-16	VPPLSETEATPVP	T	599	-1.81533	-3.12027	-2.3918	-2.44246	0.0228595	0.653945	Dephos	Yes												TTK	TTK	1.16013
MAP4	E7EVA0	Microtubule-associated protein;Microtubule-associated protein 4;Microtubule-associated protein	245.44	0.839485	4.11288e-20	DEKTGNSESKKKP	S	1438	-2.22459			-2.22459				Yes											+
MAP4	E7EVA0	Microtubule-associated protein;Microtubule-associated protein 4	245.44	0.99869	3.0997e-16	LSETEATPVPIKD	T	602	-2.23229	-1.75164	-2.27653	-2.08682	0.0172711	0.291119	Dephos		Yes										+	CDK1	CDK2_CDK3_CDK1_CDK5_group	11.6786
MAP4	E7EVA0	Microtubule-associated protein;Microtubule-associated protein	245.44	0.999964	6.54223e-08	VDLTLLSPKSEND	S	1938		-1.44005		-1.44005					Yes										+	PAK1	PAK_group	1.0611
MAP4	E7EVA0	Microtubule-associated protein;Microtubule-associated protein 4;Microtubule-associated protein;Microtubule-associated protein	245.44	0.927607	1.60695e-18	SQIQETSI_____	S	60		-1.28824		-1.28824				Yes							Yes				+	CDK1	CDK2_CDK3_CDK1_CDK5_group	5.9339
MAP4	E7EVA0	Microtubule-associated protein;Microtubule-associated protein 4	245.44	0.871282	2.23754e-07	AKDGVLTLANNVT	T	582	-0.830639		-1.13816	-0.984399	0.0637689	0.217449		Yes												TTK	TTK	2.04189
MAP3K6	E7EVA0	Microtubule-associated protein;Microtubule-associated protein	245.44	0.945399	0.00983516	TFTCPRTPSELIN	T	957	-0.725899			-0.725899					Yes		Yes	Yes
MAP4	E7EVA0	Microtubule-associated protein;Microtubule-associated protein 4	245.44	1	5.68351e-72	GTGKKCSLPAEED	S	653	-0.43491	-0.827169		-0.631039	0.146725	0.277369		Yes					Yes	Yes					+	PKAalpha	PKA_group	1.31856
MAP4	E7EVA0	Microtubule-associated protein;Microtubule-associated protein 4	245.44	0.919626	7.05915e-17	KDVPPLSETEATP	S	597	-0.0867831	0.0208087	-1.3027	-0.456225	0.418076	0.73504		Yes								Yes			+	MAPK3	MAPK3_MAPK1_MAPK7_NLK_group	1.05244
MAP4	E7EVA0	Microtubule-associated protein;Microtubule-associated protein 4;Microtubule-associated protein;Microtubule-associated protein;Microtubule-associated protein;Microtubule-associated protein	245.44	0.999791	1.75659e-20	TGPSSRSPSTLLP	S	1970	-0.259703	-0.324119	-0.62527	-0.403031	0.12168	0.195142			Yes										+	CDK1	CDK2_CDK3_CDK1_CDK5_group	16.7634
MAP4	E7EVA0	Microtubule-associated protein;Microtubule-associated protein 4;Microtubule-associated protein	245.44	1	2.77412e-18	PTKLDVTLAKDMQ	T	304	0.0558898	-0.33308	-0.623867	-0.300352	0.327471	0.341058		Yes							Yes				+	TTK	TTK	2.04189
MAP4	E7EVA0	Microtubule-associated protein;Microtubule-associated protein 4	245.44	0.99974	2.72278e-46	KDMSPLSETEMAL	S	527	0.0257376	-0.251204	-0.265917	-0.163794	0.42343	0.164304	Stable	Yes								Yes			+	CK2alpha	CK2_group	0.581133
MAP4	E7EVA0	Microtubule-associated protein	245.44	1	0.000682467	PELLGGSPPWKTL	S	723	-0.0886536	-0.195348		-0.142001	0.575787	0.0754441	Stable		Yes											CDK1	CDK2_CDK3_CDK1_CDK5_group	31.3137
MAP4	E7EVA0	Microtubule-associated protein;Microtubule-associated protein 4	245.44	1	7.43989e-15	ALGKDVTPPPETE	T	538	-0.279074	0.141621	-0.0652966	-0.0675831	0.761934	0.210357	Stable		Yes										+	CDK1	CDK2_CDK3_CDK1_CDK5_group	11.9539
MAP4	E7EVA0	Microtubule-associated protein;Microtubule-associated protein 4;Microtubule-associated protein;Microtubule-associated protein;Microtubule-associated protein;Microtubule-associated protein	245.44	0.996791	1.38695e-05	APEKRASPSKPAS	S	1932	0.0750534	-0.106884		-0.0159155	0.953247	0.128649	Stable		Yes	Yes								CDK1	+	CDK1	CDK2_CDK3_CDK1_CDK5_group	24.4205
MAP4	E7EVA0	Microtubule-associated protein;Microtubule-associated protein 4	245.44	1	6.30362e-40	KETERASPIKMDL	S	375	0.0399806	-0.0219061	-0.0387171	-0.00688086	0.96833	0.0414445	Stable		Yes	Yes	Yes								+	CDK1	CDK2_CDK3_CDK1_CDK5_group	22.2796
MAP4	E7EVA0	Microtubule-associated protein;Microtubule-associated protein 4;Microtubule-associated protein;Microtubule-associated protein;Microtubule-associated protein;Microtubule-associated protein	245.44	0.981935	0.00180221	SPSKPASAPASRS	S	1679			0.00484114	0.00484114				Yes						Yes					+	CDK1	CDK2_CDK3_CDK1_CDK5_group	21.8376
MAP4	E7EVA0	Microtubule-associated protein;Microtubule-associated protein 4;Microtubule-associated protein	245.44	0.999655	6.28359e-59	LAKDMESPTKLDV	S	297	0.151729	-0.0423642	0.00369803	0.0376876	0.833576	0.101413	Stable		Yes	Yes									+	CDK1	CDK2_CDK3_CDK1_CDK5_group	22.0087
MAP4	E7EVA0	Microtubule-associated protein;Microtubule-associated protein 4;Microtubule-associated protein	245.44	0.998827	5.45793e-08	DALTEPSPDIEGE	S	14	0.128425	0.0959591		0.112192	0.64669	0.0229571	Stable		Yes										+	CDK1	CDK2_CDK3_CDK1_CDK5_group	7.91745
MAP4	E7EVA0	Microtubule-associated protein	245.44	0.999976	1.31329e-43	KKVKNSSPEKHIL	S	1392	0.0909889	0.141573		0.116281	0.635952	0.0357686	Stable		Yes	Yes										CDK1	CDK2_CDK3_CDK1_CDK5_group	31.5629
MAP4	E7EVA0	Microtubule-associated protein;Microtubule-associated protein 4	245.44	1	2.72278e-46	GLLKDMSPLSETE	S	524	0.658371	0.075064	0.0827287	0.272055	0.364114	0.334582			Yes										+	CDK1	CDK2_CDK3_CDK1_CDK5_group	9.68449
MAP4	E7EVA0	Microtubule-associated protein;Microtubule-associated protein 4	245.44	1	4.01056e-69	TLANNVTPAKDVP	T	588	1.49165	0.942002	-0.694657	0.579664	0.489191	1.1373			Yes	Yes									+	CDK1	CDK2_CDK3_CDK1_CDK5_group	16.7382
ATG16L1	E7EVC7	Autophagy-related protein 16-1	70.01	0.996691	6.79768e-36	DAARRRSVSSFPV	S	304	-0.511423	-0.901649	-0.622368	-0.67848	0.0452025	0.201073		Yes					Yes	Yes						CaMKIIalpha	CaMKII_group	1.90165
CASP9	E7EVY3		74.918	0.795053	2.29751e-19	PPRDTSSDKDLDD	S	307	-0.517007			-0.517007				Yes								Yes			+
CAST	E7EVY3		74.918	0.951563	2.51327e-06	LDKLSDSLGQRQP	S	562	-0.14409		0.109981	-0.0170543	0.952887	0.179656	Stable	Yes
CLASP2	E7EW49	CLIP-associating protein 2	165.7	0.999569	9.9724e-14	VLVNSASAQKRSK	S	723	-2.06982	-3.28024		-2.67503	0.0523934	0.855902		Yes											+	PKCbeta	PKC_group	1.29513
CLASP2	E7EW49	CLIP-associating protein 2	165.7	0.987294	0.00265896	GCSREASPSRLSV	S	741	-2.31093	-3.21336	-1.76324	-2.42918	0.0260871	0.732256	Dephos		Yes	Yes	Yes								+	CDK1	CDK2_CDK3_CDK1_CDK5_group	2.15282
CLASP2	E7EW49	CLIP-associating protein 2	165.7	0.951788	0.00265896	ASPSRLSVARSSR	S	746	-2.31093	-3.21336	-1.76324	-2.42918	0.0260871	0.732256	Dephos	Yes					Yes	Yes						GSK3beta	GSK3_group	8.57835
CLASP2	E7EW49	CLIP-associating protein 2	165.7	0.994481	3.86661e-05	TKMVSQSQPGSRS	S	689	-3.03753	0.0625803		-1.48748	0.408944	2.19211		Yes									Yes		+	GSK3beta	GSK3_group	8.50227
CLASP2	E7EW49	CLIP-associating protein 2	165.7	0.774253	4.81664e-36	TQSSMGSPLTRPT	S	1112	-0.732141	-1.13567		-0.933903	0.0815583	0.285336			Yes		Yes								+	GSK3beta	GSK3_group	10.3554
CLASP2	E7EW49	CLIP-associating protein 2	165.7	0.959292	4.81664e-36	TGNGTQSSMGSPL	S	1108	-0.732141	-1.13567	-0.633478	-0.833762	0.0403797	0.26607		Yes												GSK3beta	GSK3_group	9.36627
CLASP2	E7EW49	CLIP-associating protein 2	165.7	0.870664	9.50654e-19	SMPTHSSPRSRDY	S	1233	-1.77631		0.209211	-0.783547	0.490064	1.40397			Yes										+	GSK3beta	GSK3_group	4.35294
CLASP2	E7EW49	CLIP-associating protein 2	165.7	0.999477	8.04536e-59	NYSDSISPFNKSA	S	1249	-0.741083	-0.715278	-0.533563	-0.663308	0.0346637	0.113101			Yes		Yes								+	GSK3beta	GSK3_group	5.44326
CLASP2	E7EW49	CLIP-associating protein 2	165.7	1	8.04536e-59	ISPFNKSALKEAM	S	1254	-0.521349	-0.75873	-0.533563	-0.604547	0.0431887	0.133665		Yes											+	PKCbeta	PKC_group	1.58355
CLASP2	E7EW49	CLIP-associating protein 2	165.7	0.999992	3.86661e-05	SQSQPGSRSGSPG	S	693	-0.236147	-0.235482		-0.235814	0.371885	0.00046991	Stable	Yes											+	GSK3beta	GSK3_group	11.0556
CLASP2	E7EW49	CLIP-associating protein 2	165.7	0.999999	0.000110642	SVSQGCSREASRE	S	763	-0.0109627	-0.553262	0.443674	-0.0401838	0.918339	0.49911	Stable	Yes											+	GSK3beta	GSK3_group	11.0556
CLASP2	E7EW49	CLIP-associating protein 2	165.7	0.939315	6.3778e-39	SLQRSRSDIDVNA	S	604	0.0368901	-0.0856966		-0.0244032	0.922559	0.0866819	Stable	Yes						Yes		Yes			+	CaMKIIalpha	CaMKII_group	1.5375
CLASP2	E7EW49	CLIP-associating protein 2	165.7	0.995355	0.000110642	IPRPSVSQGCSRE	S	759	-0.0109627	-0.553262	0.493723	-0.0235006	0.955887	0.523605		Yes									Yes		+	GSK3beta	GSK3_group	10.8085
CLASP2	E7EW49	CLIP-associating protein 2	165.7	1	7.34861e-28	EAIQNFSFRSQED	S	1172	0.0843364	0.279844	-0.287945	0.0254118	0.922838	0.288444	Stable	Yes											+	PKCalpha	PKC_group	3.05787
CLASP2	E7EW49	CLIP-associating protein 2	165.7	1	7.34861e-28	QNFSFRSQEDMNE	S	1175	-0.484388	0.236113	0.762412	0.171379	0.719304	0.625916		Yes								Yes	Yes		+	ATM	ATM_ATR_group	2.79552
CLASP2	E7EW49	CLIP-associating protein 2	165.7	1	1.35594e-48	SVCKDKSFDDEES	S	241	0.271904	0.24255	0.498709	0.337721	0.135792	0.14019		Yes						Yes	Yes	Yes				CaMKIIalpha	CaMKII_group	1.54329
CLASP1	E7EW49	CLIP-associating protein 2	165.7	0.782742	5.25291e-39	HSMPTHSSPRSRD	S	1477								Yes
SETD5	E7EWN3		159.43	0.996475	0.000176186	GAPPPPTPPASPP	T	74	0.088413			0.088413					Yes			Yes
SETD5	E7EWN3		159.43	0.82666	0.000176186	PPTPPASPPVQTI	S	70	0.088413			0.088413					Yes		Yes	Yes
SETD5	E7EWN3	SET domain-containing protein 5	159.43	0.999769	0.00163378	KLLRPLSPVTPPP	S	871	0.783834	0.774503		0.779168	0.0681788	0.0065979			Yes			Yes							+	MAPK1	MAPK3_MAPK1_MAPK7_NLK_group	1.89589
SETD5	E7EWN3	SET domain-containing protein 5	159.43	0.999975	0.00163378	RPLSPVTPPPPNS	T	874	0.783834	0.774503		0.779168	0.0681788	0.0065979			Yes			Yes							+	MAPK1	MAPK3_MAPK1_MAPK7_NLK_group	1.89589
CSTF2	E7EWR4	Cleavage stimulation factor subunit 2	62.942	0.772556	4.86758e-08	SQPGGFSPGQNQV	S	544	-0.550845	-0.755144	-1.09714	-0.801043	0.0450854	0.276024			Yes										+	MAPK3	MAPK3_MAPK1_MAPK7_NLK_group	1.42747
CSTF2	E7EWR4	Cleavage stimulation factor subunit 2	62.942	1	9.51808e-09	KLCVQNSPQEARN	S	154	-0.490679	-0.702303		-0.596491	0.122098	0.149641			Yes										+	CDK2	CDK2_CDK3_CDK1_CDK5_group	0.590474
CSRP2BP	E7EWR4	Cleavage stimulation factor subunit 2	62.942	1	0.00129195	AAMQRGSLPANVP	S	286	-0.230093			-0.230093				Yes					Yes	Yes
EIF4B	E7EX17	Eukaryotic translation initiation factor 4B	69.697	0.87984	7.50738e-11	NLKPRSTPKEDDS	T	341	-3.83374	-4.41792		-4.12583	0.0198527	0.413076	Dephos		Yes										+	CDK1	CDK2_CDK3_CDK1_CDK5_group	2.6697
EIF4B	E7EX17	Eukaryotic translation initiation factor 4B	69.697	0.994775	3.2227e-22	RTGSESSQTGTST	S	425	-1.48831	-1.39347		-1.44089	0.0302625	0.0670607		Yes							Yes		Yes		+	PDHK1	PDHK_group	3.37261
EIF4B	E7EX17	Eukaryotic translation initiation factor 4B	69.697	0.959097	6.41673e-14	ERERSRTGSESSQ	T	219			-1.37234	-1.37234				Yes						Yes		Yes
EIF4B	E7EX17	Eukaryotic translation initiation factor 4B	69.697	1	1.19868e-06	PRRGDDSFGDKYR	S	219	-0.969876		-0.801407	-0.885641	0.0621575	0.119125		Yes							Yes	Yes			+	CK2alpha	CK2_group	6.37977
EIF4B	E7EX17	Eukaryotic translation initiation factor 4B	69.697	0.85255	1.44701e-13	SRTGSESSQTGTS	S	424	-0.504939	-0.552475		-0.528707	0.127075	0.0336131		Yes											+	p70S6K	p70S6K_group	10.6711
EIF4B	E7EX17	Eukaryotic translation initiation factor 4B	69.697	0.996907	0.000215385	PRERHPSWRSEET	S	406	-0.392516	-0.646716		-0.519616	0.158566	0.179746		Yes						Yes					+	p70S6K	p70S6K_group	11.0354
EIF4B	E7EX17	Eukaryotic translation initiation factor 4B	69.697	0.999991	0.000215385	RHPSWRSEETQER	S	409	-0.392516	-0.646716		-0.519616	0.158566	0.179746		Yes											+	PDHK1	PDHK_group	1.01833
EIF4B	E7EX17	Eukaryotic translation initiation factor 4B	69.697	0.99998	2.77979e-07	RDRNRDSDKTDTD	S	192	-1.06622	0.11796		-0.474128	0.500034	0.837339		Yes					Yes	Yes					+	CK2alpha	CK2_group	2.86336
EIF4B	E7EX17	Eukaryotic translation initiation factor 4B	69.697	0.960415	2.07818e-08	RRESEKSLENETL	S	420	-0.429284			-0.429284				Yes							Yes				+
EIF4B	E7EX17	Eukaryotic translation initiation factor 4B	69.697	0.999749	7.87586e-59	ERSRTGSESSQTG	S	422	-0.400644	-0.412619		-0.406632	0.18679	0.00846749		Yes						Yes				p90RSK;p70S6K	+	p70S6K	p70S6K_group	11.0317
EIF4B	E7EX17	Eukaryotic translation initiation factor 4B	69.697	0.998092	2.4831e-12	KEEDCHSPTSKPP	S	464	-0.00958239	-0.192447		-0.101015	0.701428	0.129305	Stable		Yes										+	CDK1	CDK2_CDK3_CDK1_CDK5_group	2.7678
EIF4B	E7EX17	Eukaryotic translation initiation factor 4B	69.697	0.999998	1.62722e-52	RSRLPKSPPYTAF	S	93	-0.153398	0.234788	0.181542	0.0876438	0.693261	0.210439	Stable		Yes			Yes							+	CDK1	CDK2_CDK3_CDK1_CDK5_group	2.5568
EIF4B	E7EX17	Eukaryotic translation initiation factor 4B	69.697	0.998867	0	SDTEQQSPTSGGG	S	509	0.24306	0.151522		0.197291	0.449074	0.0647267	Stable		Yes		Yes								+	MAPK3	MAPK3_MAPK1_MAPK7_NLK_group	1.96087
EIF4B	E7EX17	Eukaryotic translation initiation factor 4B	69.697	0.998758	3.72174e-84	PARSQSSDTEQQS	S	503	0.656359	0.657036		0.656697	0.09	0.000478458		Yes								Yes			+	CK2alpha	CK2_group	8.9488
CHTF18	E7EXA6	Chromosome transmission fidelity protein 18 homolog	129.4	0.999895	1.06868e-61	SPAPAASVGSSQG	S	267	-3.99604		-0.153027	-2.07453	0.361635	2.71742		Yes											+	CK1alpha	CK1_group	1.25188
CHTF18	E7EXA6	Chromosome transmission fidelity protein 18 homolog	129.4	0.993248	3.78755e-27	AASVGSSQGGARK	S	271	-2.65018		-0.132774	-1.39148	0.355836	1.78008		Yes									Yes	ATR	+	ATM	ATM_ATR_group	2.9408
CHTF18	E7EXA6	Chromosome transmission fidelity protein 18 homolog	129.4	0.996783	5.35108e-27	PAASVGSSQGGAR	S	270	-1.06985	-1.73014	-0.226385	-1.00879	0.133171	0.753734		Yes											+	PKCbeta	PKC_group	1.13837
CHTF18	E7EXA6	Chromosome transmission fidelity protein 18 homolog	129.4	1	3.80518e-21	SARVENSPQVDGS	S	1074	-0.827384		-0.801407	-0.814396	0.0639097	0.0183688			Yes										+	CDK1	CDK2_CDK3_CDK1_CDK5_group	0.996538
CHTF18	E7EXA6	Chromosome transmission fidelity protein 18 homolog	129.4	0.999992	1.07735e-10	LGVSLASLKKQVD	S	422	-0.119683		-1.22534	-0.67251	0.342966	0.781815		Yes											+	PKCalpha	PKC_group	3.05236
CHRAC1	E7EXA6	Chromosome transmission fidelity protein 18 homolog	129.4	1	0.00137321	DLQPAGSLPHAPR	S	124	-0.202771			-0.202771				Yes											+
CHTF18	E7EXA6	Chromosome transmission fidelity protein 18 homolog	129.4	1	9.58651e-48	SPQVDGSPPGLEG	S	1080	-0.827384	0.322884	0.038347	-0.155384	0.735113	0.599106			Yes										+	CDK1	CDK2_CDK3_CDK1_CDK5_group	1.495
CHTF18	E7EXA6	Chromosome transmission fidelity protein 18 homolog	129.4	0.987971	1.06868e-61	RGDAASSPAPAAS	S	261	-0.589941	2.65036	-0.144699	0.638574	0.612652	1.75643			Yes										+	MAPK3	MAPK3_MAPK1_MAPK7_NLK_group	1.48644
MEX3D	E9PAL6	RNA-binding protein MEX3D	66.468	0.84209	0.000380981	RSSGAGTPRHSPT	T	506	-0.221119	-0.901417		-0.561268	0.270151	0.481044			Yes		Yes								+
MEX3D	E9PAL6	RNA-binding protein MEX3D	66.468	0.989415	0.000380981	AGARRSSGAGTPR	S	510	-0.221119	-0.901417		-0.561268	0.270151	0.481044		Yes					Yes						+
MEX3D	E9PAL6	RNA-binding protein MEX3D	66.468	0.992089	2.49947e-05	AGTPRHSPTLPEP	S	514	-0.221119	-0.901417	0.0869976	-0.345179	0.396826	0.505751			Yes		Yes								+
RAVER1	E9PAU2	Ribonucleoprotein PTB-binding 1	79.578	1	3.71246e-12	PVGLRGSGLRGLQ	S	474	-3.05278	-4.58213	-2.97999	-3.5383	0.0220258	0.90472	Dephos	Yes					Yes	Yes					+
RAVER1	E9PAU2		79.578	0.928562	2.92045e-53	HSHLLKTPLGGQK	T	692	-3.61842	-3.03513		-3.32678	0.0222546	0.412447	Dephos		Yes
RAVER1	E9PAU2		79.578	0.961677	1.36374e-99	SKAIGSSPLGSGE	S	668	-1.94175	-2.65917	-4.95894	-3.18662	0.0562174	1.57623			Yes										+
RAVER1	E9PAU2	Ribonucleoprotein PTB-binding 1	79.578	1	3.71246e-12	PPAAQLTPPPAPV	T	463	-3.05278	-4.58213	-0.979074	-2.87133	0.0898258	1.80837			Yes										+
RAVER1	E9PAU2		79.578	0.99992	6.14481e-16	DSGPLPTPPGVSL	T	488	-2.37034	-3.15183		-2.76108	0.0309356	0.552594	Dephos		Yes										+
RAVER1	E9PAU2		79.578	0.799461	1.38493e-28	ERSSGGSGGGPLS	S	631	-1.71052	-3.36513		-2.53783	0.0871415	1.16999		Yes
RAVER1	E9PAU2		79.578	0.999927	1.36374e-99	EGLLGLSPGPNGH	S	680	-1.84856	-2.65917	-1.8371	-2.11494	0.0209364	0.471352	Dephos		Yes
RAVER1	E9PAU2		79.578	0.965346	5.50386e-33	SHFYSGSPTSYFT	S	643	-1.12202	-1.53441		-1.32822	0.048618	0.291604			Yes										+
RASAL2	E9PAU2		79.578	0.763938	7.30682e-62	LSKAIGSSPLGSG	S	804			-1.03991	-1.03991				Yes											+
RAVER1	E9PAU2		79.578	0.999866	4.19276e-36	LPSPEPSPEGSYV	S	711	-0.977185	-0.535555	-1.35016	-0.954299	0.0539805	0.407783			Yes		Yes								+
RAVER1	E9PAU2		79.578	0.999308	4.19276e-36	FAHLLPSPEPSPE	S	707	-0.976447	-0.535555	-1.35016	-0.954053	0.0539805	0.407763			Yes										+
RAVER1	E9PAU2		79.578	1	0.000590509	LKSRLLSPLSSAR	S	567	-0.417232	-1.17479	-1.22157	-0.937863	0.0642281	0.451486			Yes		Yes								+
RAVER1	E9PAU2		79.578	0.999998	3.84623e-05	PSRHKMSPPPSGF	S	617	-0.0316512	-0.0801119	0.297591	0.0619426	0.778006	0.205511	Stable		Yes										+
NACA	E9PAV3	Nascent polypeptide-associated complex subunit alpha	205.42	0.751893	2.96541e-13	IQENTQTPTVQEE	T	2024			-1.04257	-1.04257					Yes											CK1alpha	CK1_group	1.3564
NACA	E9PAV3	Nascent polypeptide-associated complex subunit alpha	205.42	0.965396	2.96541e-13	PTVQEESEEEEVD	S	2022			-0.944858	-0.944858				Yes							Yes	Yes
NACA	E9PAV3	Nascent polypeptide-associated complex subunit alpha;Putative nascent polypeptide-associated complex subunit alpha-like protein	205.42	0.999997	0.00321866	RVTIRKSKNILFV	S	1962			-0.136848	-0.136848				Yes					Yes	Yes						PKCbeta	PKC_group	1.74858
NACA	E9PAV3	Nascent polypeptide-associated complex subunit alpha	205.42	1	4.09431e-36	MSQANVSRAKAVR	S	2054	-0.147154	-0.237686	0.00808729	-0.125584	0.4997	0.124298	Stable	Yes												PKCbeta	PKC_group	2.0065
NAB1	E9PAV3	Nascent polypeptide-associated complex subunit alpha	205.42	0.766508	2.96541e-13	ENTQTPTVQEESE	T	395			0.0580073	0.0580073				Yes								Yes			+
ALYREF	E9PB61	THO complex subunit 4	27.557	1	2.32811e-06	NSKQQLSAEELDA	S	15			-1.18561	-1.18561				Yes								Yes			+	PKCbeta	PKC_group	0.943822
ALMS1	E9PB61	THO complex subunit 4	27.557	1	1.00128e-09	ADKMDMSLDDIIK	S	2794			0.26259	0.26259				Yes							Yes	Yes
R3HDM1	E9PBB4	R3H domain-containing protein 1	120.82	1	6.38156e-20	FIGNNESPRKKFP	S	187	-0.131171		0.133891	0.00136009	0.996703	0.187427	Stable		Yes	Yes									+	PKCbeta	PKC_group	1.83356
R3HDM1	E9PBB4	R3H domain-containing protein 1;R3H domain-containing protein 2	120.82	0.99581	2.97192e-23	MLSRDSSQEYTDS	S	142	0.0743684			0.0743684				Yes						Yes	Yes		Yes		+	CaMKIIalpha	CaMKII_group	1.44021
QSER1	E9PBB4	R3H domain-containing protein 1;cAMP-regulated phosphoprotein 21	120.82	0.998793	1.493e-05	DDRRSKSIEEREE	S	1199	1.07492			1.07492				Yes						Yes		Yes
EPN2	E9PBC2		62.299	1	3.22457e-26	YGKAGGSPASYHG	S	192	0.0905825	0.104697	0.13242	0.109233	0.504466	0.0212843	Stable		Yes
EPN2	E9PBC2		62.299	0.999996	3.22457e-26	AGGSPASYHGSTS	S	195	0.207393	0.0105412	0.13242	0.116785	0.511992	0.0993529	Stable	Yes
EPN2	E9PBC2		62.299	0.890074	3.22457e-26	SYHGSTSPRVSSE	S	201	0.292782		0.13242	0.212601	0.43542	0.113393	Stable		Yes
RGNEF	E9PC75	Rho-guanine nucleotide exchange factor	194.52	0.999991	8.98374e-05	CSSPKISLGKTRL	S	561		-2.08383		-2.08383				Yes					Yes
RGL3	E9PC75	Rho-guanine nucleotide exchange factor	194.52	0.978263	8.98374e-05	RSYSCSSPKISLG	S	579			-0.0405418	-0.0405418					Yes
PHF6	E9PC97		41.361	0.998643	7.83119e-13	EPSSPKSKKKSRK	S	159	-2.78827	-3.30501	-2.30755	-2.80027	0.0182005	0.49884	Dephos	Yes
PHF6	E9PC97		41.361	1	1.60841e-89	AADLEESFNEHEL	S	146	0.187261	0.447446	0.291839	0.308849	0.154229	0.130924		Yes							Yes	Yes			+
PHF6	E9PC97		41.361	0.964253	1.60841e-89	HELEPSSPKSKKK	S	156	0.982656	0.375515	-0.290542	0.355876	0.466834	0.636826			Yes			Yes							+
FNIP1	E9PCH4	Rap guanine nucleotide exchange factor 6	185.19	0.999991	2.46411e-22	PASPQGSPHKGYT	S	1295	0.167615	0.263473	0.22425	0.218446	0.227016	0.0481919	Stable		Yes	Yes	Yes									MAPK3	MAPK3_MAPK1_MAPK7_NLK_group	1.07503
FNIP1	E9PCH4	Rap guanine nucleotide exchange factor 6	185.19	0.998931	2.46411e-22	HSSPPASPQGSPH	S	1291	0.157561	0.263473	0.254548	0.225194	0.22053	0.0587414	Stable		Yes		Yes	Yes								MAPK3	MAPK3_MAPK1_MAPK7_NLK_group	2.2049
FNIP1	E9PCH4	Rap guanine nucleotide exchange factor 6	185.19	0.846714	1.85181e-15	ASSLHSSPPASPQ	S	1287	0.157561	0.45593		0.306746	0.341007	0.210979			Yes		Yes									MAPK3	MAPK3_MAPK1_MAPK7_NLK_group	2.04165
BCAR1	E9PCL5	Breast cancer anti-estrogen resistance protein 1	97.876	1	2.83963e-07	YQVPGPSPQFQSP	S	180	-2.82838	-3.9182	-3.30993	-3.35217	0.0172711	0.546132	Dephos		Yes										+
BCAR1	E9PCL5	Breast cancer anti-estrogen resistance protein 1	97.876	1	5.16296e-23	PSPQFQSPPAKQT	S	185	-0.0588486	0.123701	0.268521	0.111125	0.578642	0.164047	Stable		Yes										+
BCAR1	E9PCL5	Breast cancer anti-estrogen resistance protein 1	97.876	0.928886	5.614e-08	AEGKRLSASSTGS	S	474	0.259785	0.0430364		0.151411	0.579778	0.153264	Stable	Yes					Yes	Yes					+
BCAR1	E9PCL5	Breast cancer anti-estrogen resistance protein 1	97.876	0.999605	5.614e-08	KRLSASSTGSTRS	S	477	0.259785	0.0430364		0.151411	0.579778	0.153264	Stable	Yes											+
BCAR1	E9PCL5	Breast cancer anti-estrogen resistance protein 1	97.876	1	1.4542e-09	QSRPLPSPPKFTS	S	685	0.27023	0.194295	0.0689524	0.177826	0.337835	0.101644	Stable		Yes	Yes									+
MAP7	E9PCP3	Ensconsin	86.951	0.999994	0.000715991	IIHGTASYKKERE	S	313	-4.23251			-4.23251				Yes
MAP7	E9PCP3	Ensconsin	86.951	0.99582	0.0014187	PDRRSVSTMNLSK	S	315	-3.57324			-3.57324				Yes						Yes					+
MAP7	E9PCP3	Ensconsin	86.951	1	3.52482e-24	ARRLQLSPWESSV	S	241	-2.41458	-2.77838		-2.59648	0.0225162	0.257246	Dephos		Yes										+
MAP7	E9PCP3	Ensconsin	86.951	0.988479	6.67935e-10	GEAASCSPIIMPY	S	276	-1.69708	-2.46639		-2.08174	0.0439314	0.543987	Dephos		Yes										+
MAP7	E9PCP3	Ensconsin	86.951	1	1.83145e-06	LPHLPGTPRPTSS	T	364	-0.84983	-2.85637	-2.4722	-2.05947	0.0622746	1.06504			Yes			Yes
MAP7	E9PCP3	Ensconsin	86.951	0.999996	8.8558e-05	LLTPTHSFLARSK	S	253	-1.91594	-2.18107		-2.0485	0.0241477	0.187479	Dephos	Yes											+
MAP7	E9PCP3	Ensconsin	86.951	0.998966	8.8558e-05	VVNRLLTPTHSFL	T	257	-1.91594	-2.18107		-2.0485	0.0241477	0.187479	Dephos		Yes					Yes
MAP7	E9PCP3	Ensconsin	86.951	0.998525	4.11716e-46	VISKRLSSSSATL	S	222	-2.52541	-1.42996	-1.61297	-1.85611	0.0287688	0.586808		Yes					Yes	Yes					+
MAP7	E9PCP3	Ensconsin	86.951	0.999995	0.00045657	GTRRAVSPSNPKA	S	337	-1.56559	-1.93659		-1.75109	0.0318911	0.262339			Yes										+
MAP7	E9PCP3	Ensconsin	86.951	0.996396	8.31839e-05	VTPPEGSSRRRII	S	299		-2.31142	-1.14698	-1.7292	0.0970441	0.82338		Yes							Yes				+
MAP7	E9PCP3	Ensconsin	86.951	1	8.31839e-05	RPKLFVTPPEGSS	T	304		-2.31142	-1.14698	-1.7292	0.0970441	0.82338			Yes							Yes
MAP7	E9PCP3	Ensconsin	86.951	0.893612	2.76569e-27	SKRLSSSSATLLN	S	224	-1.85533	-2.29411	-0.998918	-1.71612	0.0382748	0.658721		Yes											+
MAP7	E9PCP3	Ensconsin	86.951	0.998176	4.58142e-19	KRLSSSSATLLNS	S	225	-1.4612		-1.77901	-1.62011	0.0327543	0.224721		Yes											+
MAP7	E9PCP3	Ensconsin	86.951	0.999982	2.15821e-16	GGSLHGSPSIHSA	S	183	-2.82849	-0.395063		-1.61177	0.288803	1.72069			Yes		Yes								+
MAP7	E9PCP3	Ensconsin	86.951	0.947447	2.15821e-16	QKHNRWSWGGSLH	S	191	-2.82849	-0.395063		-1.61177	0.288803	1.72069		Yes					Yes						+
MAP7	E9PCP3	Ensconsin	86.951	0.974147	0.000344288	ADPDRRSVSTMNL	S	203	-1.3815	-1.45607		-1.41878	0.0304958	0.0527303		Yes					Yes	Yes					+
MAP7	E9PCP3	Ensconsin	86.951	0.997801	0.00087078	GQNNNHSGNKPDP	S	205	-1.1822			-1.1822				Yes											+
MAP7	E9PCP3	Ensconsin	86.951	0.963332	5.14504e-15	NGKPVGSPHVVTS	S	73			-0.940355	-0.940355					Yes
MAP7	E9PCP3	Ensconsin	86.951	1	3.24956e-13	AQVRPPSPGNIRP	S	387	-0.866542	-0.771125	-0.688046	-0.775238	0.0259724	0.0893189			Yes			Yes							+
MAP7	E9PCP3	Ensconsin	86.951	1	2.84479e-72	SATLLNSPDRARR	S	231	-1.00709	-1.3888	0.0793561	-0.772175	0.217009	0.761745			Yes	Yes	Yes							CDK1	+
MAP4K4	E9PCP3	Ensconsin	86.951	0.999993	0.000715991	RRIIHGTASYKKE	T	908	0.477574			0.477574				Yes
USP15	E9PCQ3	Ubiquitin carboxyl-terminal hydrolase	109.77	0.993169	0.00894297	WPRGPSTPNVKNS	T	230	0.00317044	-0.37829		-0.18756	0.563756	0.269733	Stable		Yes			Yes							+
USP15	E9PCQ3	Ubiquitin carboxyl-terminal hydrolase;Ubiquitin carboxyl-terminal hydrolase 15	109.77	0.999971	4.63786e-11	TGIPLESDEDSND	S	961								Yes								Yes			+
USP15	E9PCQ3	Ubiquitin carboxyl-terminal hydrolase;Ubiquitin carboxyl-terminal hydrolase 15	109.77	0.99999	4.63786e-11	LESDEDSNDNDND	S	965								Yes							Yes				+
SRRM1	E9PCT1	Serine/arginine repetitive matrix protein 1	103.79	1	6.2135e-14	KTRHSPTPQQSNR	T	416	-2.84084			-2.84084					Yes										+
SRRM1	E9PCT1	Serine/arginine repetitive matrix protein 1	103.79	1	9.46556e-07	KMAAADSVQQRRQ	S	476	-0.125384	-4.03263		-2.07901	0.366773	2.76284		Yes											+
SRRM1	E9PCT1		103.79	1	8.69094e-05	SNRTRKSRVSVSP	S	426	-3.67166	0.12411		-1.77377	0.417776	2.68401		Yes					Yes	Yes
SRRM1	E9PCT1		103.79	0.946781	1.01385e-14	VSPGRTSVTKHKG	S	436	-1.39149	-1.54972	-2.36227	-1.76783	0.0267874	0.520848		Yes					Yes	Yes
SRRM1	E9PCT1		103.79	0.923296	3.28442e-11	SVSPGRTSVTKHK	T	435	-1.4759	-1.56555		-1.52072	0.0287522	0.0633937		Yes
SRRM1	E9PCT1	Serine/arginine repetitive matrix protein 1	103.79	1	1.29048e-08	ASPSPQSVRRVSS	S	755	-1.57785	-1.6914	0.826847	-0.814135	0.437809	1.42227		Yes											+
SRRM1	E9PCT1	Serine/arginine repetitive matrix protein 1	103.79	1	4.31912e-09	EKRESPSPAPKPR	S	450	-0.573918	-0.421371	-0.695548	-0.563613	0.050151	0.137379			Yes										+
SRRM1	E9PCT1	Serine/arginine repetitive matrix protein 1	103.79	0.999996	0.000277529	PVTKRRSPSLSSK	S	665	-0.447249	-0.151209		-0.299229	0.349731	0.209332			Yes		Yes								+
SRRM1	E9PCT1	Serine/arginine repetitive matrix protein 1	103.79	0.99924	0.000277529	TKRRSPSLSSKHR	S	667	-0.19136	-0.170822		-0.181091	0.474621	0.014522	Stable	Yes						Yes					+
SRRM1	E9PCT1	Serine/arginine repetitive matrix protein 1	103.79	1	0.00647262	IRRVSRTPEPKKI	T	737	-0.13922	-0.205393		-0.172306	0.497145	0.0467911	Stable		Yes										+
SRRM1	E9PCT1	Serine/arginine repetitive matrix protein 1	103.79	1	0.00647262	RPIRRVSRTPEPK	S	739	-0.13922	-0.205393		-0.172306	0.497145	0.0467911	Stable	Yes					Yes						+
SRRM1	E9PCT1	Serine/arginine repetitive matrix protein 1	103.79	1	4.55295e-05	PPPKRRTASPPPP	T	626	-0.198444	-0.106616	-0.176833	-0.160631	0.350841	0.04801	Stable	Yes					Yes	Yes					+
SRRM1	E9PCT1	Serine/arginine repetitive matrix protein 1	103.79	1	4.14346e-11	PSPPRNSDQEGGG	S	814	0.130667	-0.436268		-0.152801	0.696584	0.400884	Stable	Yes					Yes	Yes		Yes			+
SRRM1	E9PCT1	Serine/arginine repetitive matrix protein 1	103.79	1	2.43951e-05	VRRVSSSRSVSGS	S	762	0.093425	-0.270947		-0.0887613	0.776857	0.25765	Stable	Yes											+
SRRM1	E9PCT1	Serine/arginine repetitive matrix protein 1	103.79	1	2.43951e-05	SVRRVSSSRSVSG	S	761	-0.0185419	-0.147307		-0.0829243	0.744709	0.0910505	Stable	Yes						Yes					+
SRRM1	E9PCT1	Serine/arginine repetitive matrix protein 1	103.79	1	2.649e-05	QSVRRVSSSRSVS	S	760	-0.0333776	-0.119688		-0.0765329	0.759116	0.0610308	Stable	Yes					Yes	Yes					+
SRRM1	E9PCT1	Serine/arginine repetitive matrix protein 1	103.79	0.999459	6.99658e-06	QRRQSPSPSTRPI	S	727	-0.118461	-0.0159257		-0.0671932	0.787966	0.0725032	Stable		Yes										+
SRRM1	E9PCT1	Serine/arginine repetitive matrix protein 1	103.79	1	5.69504e-153	PEPKKETESEAED	T	884	-0.0385989	0.0730138	-0.124857	-0.0301475	0.86556	0.099206	Stable	Yes					Yes	Yes		Yes			+
SRRM1	E9PCT1	Serine/arginine repetitive matrix protein 1	103.79	1	1.05691e-30	PEPKEPSPEKNSK	S	260	0.0604625	0.127352	-0.174279	0.00451212	0.983219	0.158408	Stable		Yes	Yes									+
SRRM1	E9PCT1		103.79	0.99996	1.26339e-18	MGKRWQSPVTKSG	S	550	0.0816123	-0.0663992		0.00760655	0.978435	0.10466	Stable		Yes
SRRM1	E9PCT1	Serine/arginine repetitive matrix protein 1	103.79	1	1.13111e-09	RPSPPATPPPKTR	T	406	0.0366088	0.10771	-0.0828388	0.0204933	0.907114	0.0962912	Stable		Yes		Yes	Yes							+
SRRM1	E9PCT1	Serine/arginine repetitive matrix protein 1	103.79	1	5.69504e-153	PKKETESEAEDNL	S	886	-0.0652948	0.111212	0.0271603	0.0243592	0.887751	0.0882867	Stable	Yes								Yes			+
SRRM1	E9PCT1	Serine/arginine repetitive matrix protein 1	103.79	1	3.71425e-05	STREARSPQPNKR	S	687	0.0257376			0.0257376					Yes										+
SRRM1	E9PCT1	Serine/arginine repetitive matrix protein 1	103.79	1	2.7121e-32	KVELSESEEDKGG	S	463	0.0651587	0.041922		0.0535403	0.827271	0.0164308	Stable	Yes								Yes			+
SRRM1	E9PCT1	Serine/arginine repetitive matrix protein 1	103.79	1	4.14346e-11	PVKKAKSPTPSPS	S	803	0.547943	-0.436268		0.0558374	0.922838	0.695943			Yes										+
SRRM1	E9PCT1	Serine/arginine repetitive matrix protein 1	103.79	1	4.14346e-11	SPTPSPSPPRNSD	T	805	0.547943	-0.436268		0.0558374	0.922838	0.695943			Yes	Yes	Yes								+
SRRM1	E9PCT1	Serine/arginine repetitive matrix protein 1	103.79	1	4.14346e-11	AKSPTPSPSPPRN	S	807	0.547943	-0.436268		0.0558374	0.922838	0.695943			Yes		Yes								+
SRRM1	E9PCT1	Serine/arginine repetitive matrix protein 1	103.79	1	4.14346e-11	KKAKSPTPSPSPP	S	809	0.547943	-0.436268		0.0558374	0.922838	0.695943			Yes										+
SRRM1	E9PCT1	Serine/arginine repetitive matrix protein 1	103.79	1	0.000472543	KRRVSHSPPPKQR	S	648	0.0522768	0.0954196		0.0738482	0.763597	0.0305066	Stable		Yes										+
SRRM1	E9PCT1	Serine/arginine repetitive matrix protein 1	103.79	1	0.000472543	PPKRRVSHSPPPK	S	650	0.0522768	0.0954196		0.0738482	0.763597	0.0305066	Stable	Yes					Yes						+
SRRM1	E9PCT1	Serine/arginine repetitive matrix protein 1	103.79	1	4.93786e-08	TRRLSPSASPPRR	S	391	-0.0167601	0.310683	-0.0497702	0.0813842	0.707071	0.199263	Stable	Yes											+
SRRM1	E9PCT1	Serine/arginine repetitive matrix protein 1	103.79	1	1.10496e-06	PKRRTASPPPPPK	S	628	0.130404	0.306181	-0.176833	0.0865837	0.717035	0.24447	Stable		Yes										+
SRRM1	E9PCT1	Serine/arginine repetitive matrix protein 1	103.79	1	0.00332811	PPPRRRTPSPPPR	T	593	0.0139267	0.191837		0.102882	0.695596	0.125802	Stable		Yes										+
SRRM1	E9PCT1	Serine/arginine repetitive matrix protein 1	103.79	1	0.00332811	PRRRTPSPPPRRR	S	595	0.0139267	0.191837		0.102882	0.695596	0.125802	Stable		Yes										+
SRRM1	E9PCT1	Serine/arginine repetitive matrix protein 1	103.79	1	0.00184865	RRRRTPTPPPRRR	T	584	0.0433445	0.173043		0.108194	0.671287	0.0917105	Stable		Yes									mTOR	+
SRRM1	E9PCT1	Serine/arginine repetitive matrix protein 1	103.79	1	0.00184865	PPRRRRTPTPPPR	T	586	0.0433445	0.173043		0.108194	0.671287	0.0917105	Stable		Yes									mTOR	+
SRRM1	E9PCT1	Serine/arginine repetitive matrix protein 1	103.79	0.99119	4.09967e-11	PRAPQTSSSPPPV	S	706	0.0536674	0.127195	0.147298	0.109387	0.512091	0.0492901	Stable	Yes											+
SRRM1	E9PCT1	Serine/arginine repetitive matrix protein 1	103.79	1	1.31578e-05	QRRYSPSPPPKRR	S	619	0.173383	0.122052	0.0550516	0.116829	0.489865	0.0593385	Stable		Yes										+
SRRM1	E9PCT1	Serine/arginine repetitive matrix protein 1	103.79	1	2.88787e-30	PEKKEKTPELPEP	T	220	0.0377336	0.210229	0.144186	0.130716	0.456894	0.087033	Stable		Yes										+
SRRM1	E9PCT1	Serine/arginine repetitive matrix protein 1	103.79	1	0.00397626	QPNKRHSPSPRPR	S	695	-0.0660648	0.336355		0.135145	0.680308	0.284554	Stable		Yes										+
SRRM1	E9PCT1	Serine/arginine repetitive matrix protein 1	103.79	1	0.00397626	NKRHSPSPRPRAP	S	697	-0.0660648	0.336355		0.135145	0.680308	0.284554	Stable		Yes										+
SRRM1	E9PCT1	Serine/arginine repetitive matrix protein 1	103.79	1	4.93786e-08	RLSPSASPPRRRH	S	393	0.273217	0.207611	-0.0497702	0.143686	0.482911	0.170719	Stable		Yes	Yes	Yes								+
SRRM1	E9PCT1	Serine/arginine repetitive matrix protein 1	103.79	0.999994	1.31578e-05	PIQRRYSPSPPPK	S	617	0.173383	0.122052	0.140348	0.145261	0.387388	0.0260161	Stable		Yes										+
SRRM1	E9PCT1	Serine/arginine repetitive matrix protein 1	103.79	1	1.08517e-05	KRRASPSPPPKRR	S	638	0.0976108	0.183376	0.169031	0.150006	0.378609	0.0459388	Stable		Yes										+
SRRM1	E9PCT1	Serine/arginine repetitive matrix protein 1	103.79	1	1.08517e-05	PPKRRASPSPPPK	S	640	0.0976108	0.183376	0.169031	0.150006	0.378609	0.0459388	Stable		Yes										+
SRRM1	E9PCT1	Serine/arginine repetitive matrix protein 1	103.79	0.978114	5.84436e-08	RAPQTSSSPPPVR	S	707	-0.290762	-0.0639171	0.817562	0.154294	0.731081	0.585498		Yes											+
SRRM1	E9PCT1	Serine/arginine repetitive matrix protein 1	103.79	1	4.93786e-08	RKTRRLSPSASPP	S	389	0.16877	0.254548	0.0471595	0.156826	0.392475	0.104209	Stable		Yes		Yes								+
SRRM1	E9PCT1	Serine/arginine repetitive matrix protein 1	103.79	1	0.000906836	PSPRRYSPPIQRR	S	609	0.251689	0.157753	0.0873961	0.165613	0.35515	0.0824278	Stable		Yes										+
SRRM1	E9PCT1	Serine/arginine repetitive matrix protein 1	103.79	1	9.64455e-08	PTRRRRSPSPAPP	S	572	0.044604	0.298886	0.159299	0.167596	0.381499	0.127344	Stable		Yes										+
SRRM1	E9PCT1	Serine/arginine repetitive matrix protein 1	103.79	1	7.44294e-18	SRSVSGSPEPAAK	S	768	0.091666	0.285354		0.18851	0.491902	0.136958	Stable		Yes		Yes								+
SRRM1	E9PCT1	Serine/arginine repetitive matrix protein 1	103.79	0.984715	2.74394e-43	APQTSSSPPPVRR	S	708	0.179766	0.25453	0.147298	0.193865	0.276078	0.0549889	Stable		Yes										+
SRRM1	E9PCT1	Serine/arginine repetitive matrix protein 1	103.79	1	1.44608e-13	RVSSSRSVSGSPE	S	764	0.272979	0.143484		0.208232	0.43584	0.0915663	Stable	Yes											+
SRRM1	E9PCT1	Serine/arginine repetitive matrix protein 1	103.79	1	0.000439165	SGRRRRSPSPPPT	S	561	0.307079	0.053883	0.307734	0.222898	0.278721	0.146372	Stable		Yes										+
SRRM1	E9PCT1	Serine/arginine repetitive matrix protein 1	103.79	1	6.99658e-06	SPQRRQSPSPSTR	S	725	0.502432	-0.0267293		0.237852	0.535256	0.374174	Stable		Yes										+
SRRM1	E9PCT1	Serine/arginine repetitive matrix protein 1	103.79	1	7.44294e-18	SSSRSVSGSPEPA	S	766	0.254352	0.263577		0.258965	0.337076	0.00652292		Yes						Yes					+
SRRM1	E9PCT1	Serine/arginine repetitive matrix protein 1	103.79	1	9.64455e-08	RRRRSPSPAPPPR	S	574	0.232415	0.458188	0.159299	0.283301	0.19668	0.155806			Yes										+
SRRM1	E9PCT1	Serine/arginine repetitive matrix protein 1	103.79	1	2.7121e-32	PRKVELSESEEDK	S	461	0.264596	0.333207		0.298902	0.287971	0.048515		Yes							Yes	Yes			+
SRRM1	E9PCT1		103.79	1	1.03321e-05	TRKSRVSVSPGRT	S	429	0.268674	0.147234	0.673003	0.36297	0.200667	0.275276		Yes					Yes	Yes
SRRM1	E9PCT1	Serine/arginine repetitive matrix protein 1	103.79	0.999989	0.000431422	RRRRSPSPPPTRR	S	563	0.457227	0.530635	0.307734	0.431865	0.0762631	0.113594			Yes										+
SRRM1	E9PCT1	Serine/arginine repetitive matrix protein 1	103.79	1	7.66694e-10	PRHRTKSRSPSPA	S	207	0.511164	0.418562		0.464863	0.157263	0.0654798		Yes						Yes					+
SRRM1	E9PCT1	Serine/arginine repetitive matrix protein 1	103.79	1	7.66694e-10	HRTKSRSPSPAPE	S	209	0.524766	0.488228		0.506497	0.134851	0.0258359			Yes		Yes								+
SRRM1	E9PCT1	Serine/arginine repetitive matrix protein 1	103.79	1	7.66694e-10	TKSRSPSPAPEKK	S	211	0.524766	0.488228		0.506497	0.134851	0.0258359			Yes		Yes								+
SRRM1	E9PCT1	Serine/arginine repetitive matrix protein 1	103.79	1	2.28881e-10	KIKKAASPSPQSV	S	750	0.377846	0.838925	0.826847	0.681206	0.0582499	0.262787			Yes										+
SRRM1	E9PCT1	Serine/arginine repetitive matrix protein 1	103.79	1	2.28881e-10	KKAASPSPQSVRR	S	752	1.05367	0.435163		0.744415	0.166485	0.437348			Yes										+
SRRM1	E9PCT1	Serine/arginine repetitive matrix protein 1	103.79	1	1.13111e-09	RRRHRPSPPATPP	S	402	1.54493	1.40721	-0.0828388	0.956434	0.197611	0.902667			Yes										+
SRRM1	E9PCT1	Serine/arginine repetitive matrix protein 1	103.79	1	4.31912e-09	GTEKRESPSPAPK	S	448	1.87892	2.06806	-0.695548	1.08381	0.35035	1.54387			Yes										+
SRRM1	E9PCT1	Serine/arginine repetitive matrix protein 1	103.79	0.995285	3.40037e-21	SPSTNWSPAVPVK	S	793	1.96251	-0.402831	2.43565	1.33178	0.260308	1.52073			Yes		Yes								+
SRRM1	E9PCT1	Serine/arginine repetitive matrix protein 1	103.79	0.976732	1.63964e-14	PPSPVQSQSPSTN	S	785	2.64768	-0.298541	1.79721	1.38212	0.244345	1.51634		Yes									Yes	CDK2	+
SRRM1	E9PCT1		103.79	1	1.01385e-14	KSRVSVSPGRTSV	S	431	1.76757	1.77132	0.673003	1.40397	0.0518971	0.633035			Yes	Yes
SRRM1	E9PCT1	Serine/arginine repetitive matrix protein 1	103.79	0.99995	6.2135e-14	PPKTRHSPTPQQS	S	414	1.53695	1.44191		1.48943	0.0293861	0.067203			Yes										+
SRRM1	E9PCT1	Serine/arginine repetitive matrix protein 1	103.79	0.991254	3.40037e-21	SPVQSQSPSTNWS	S	787	1.87727	2.26951	1.82108	1.98929	0.0169429	0.244304			Yes										+
SRRM1	E9PCT1	Serine/arginine repetitive matrix protein 1	103.79	0.99998	3.40037e-21	KPPAPPSPVQSQS	S	781	2.08131	2.58243	1.82108	2.1616	0.0185496	0.386975	Increased		Yes			Yes						CDK2	+
SRRM1	E9PCT1	Serine/arginine repetitive matrix protein 1	103.79	1	0.00023396	SPTPQQSNRTRKS	S	420								Yes											+
GOSR1	E9PCW1		28.293	0.965055	8.24091e-35	RDGRRDSSDTTPL	S	49	-0.39155		-0.408277	-0.399914	0.192061	0.0118276		Yes					Yes	Yes
KIF13A	E9PDX3	Kinesin-like protein KIF13A	198.64	0.886684	4.32869e-21	PHALTVSPFKAFS	S	1454	-1.32539	-2.14835		-1.73687	0.0613664	0.581916			Yes	Yes										MAPK3	MAPK3_MAPK1_MAPK7_NLK_group	0.999745
KIF13A	E9PDX3	Kinesin-like protein KIF13A	198.64	1	4.32869e-21	SPFKAFSPQPPKF	S	1460	-1.03112	-1.03823		-1.03467	0.0450868	0.00502406			Yes										+	MAPK3	MAPK3_MAPK1_MAPK7_NLK_group	1.52968
KIF13A	E9PDX3	Kinesin-like protein KIF13A	198.64	0.999572	5.09892e-18	SALAKGSPSSQSI	S	1644	-0.782794	-0.9282		-0.855497	0.0637689	0.102817			Yes											MAPK3	MAPK3_MAPK1_MAPK7_NLK_group	0.529141
KIF13A	E9PDX3	Kinesin-like protein KIF13A	198.64	0.958616	1.96801e-16	SLCRTGSCSELDA	S	1663	0.0237521	-0.866235		-0.421242	0.453185	0.629316		Yes						Yes		Yes			+	PAK1	PAK_group	1.29771
KIDINS220	E9PDX3	Kinesin-like protein KIF13A	198.64	0.996063	1.37193e-06	EGCTSETPHALTV	T	1526	0.239276			0.239276					Yes										+
DST	E9PEB9	Dystonin	880.55	0.9556	3.36652e-43	QVPATTTPKGTPI	T	7620		-4.3251		-4.3251					Yes											TTK	TTK	3.46448
DST	E9PEB9	Dystonin	880.55	1	3.36652e-43	QAAQAASPQVPAT	S	7612		-3.73888	-3.88753	-3.8132	0.0172711	0.105111	Dephos		Yes										+	CDK1	CDK2_CDK3_CDK1_CDK5_group	0.974041
DST	E9PEB9	Dystonin	880.55	0.918946	5.8203e-17	SPQVPATTTPKGT	T	7618			-2.15157	-2.15157				Yes												TTK	TTK	1.9157
DST	E9PEB9		880.55	0.819969	0.00391273	HQSEQETSVRKRR	T	110	-0.23613		-1.52426	-0.880197	0.292322	0.910849		Yes												TTK	TTK	3.9303
DST	E9PEB9		880.55	0.797238	0.00391273	QSEQETSVRKRRI	S	111	-0.23613		-1.52426	-0.880197	0.292322	0.910849		Yes							Yes					PKCalpha	PKC_group	4.26107
DST	E9PEB9	Dystonin	880.55	0.883662	0.00866194	KLKRQKSFSEDVI	S	106	-0.23613			-0.23613				Yes						Yes		Yes				CK2alpha	CK2_group	1.12969
DST	E9PEB9		880.55	0.992864	0.0009683	ASIRRPSSGNASY	S	140	-0.124943	0.295429		0.0852428	0.797511	0.297248	Stable	Yes					Yes	Yes						CaMKIIalpha	CaMKII_group	1.90165
DSP	E9PEB9		880.55	0.903062	0.00391273	VEVHHQSEQETSV	S	2207			4.18873	4.18873				Yes								Yes			+
SMG7	E9PEH2	Protein SMG7	131.65	0.999997	9.0374e-19	VPALGKSPPHHSG	S	735	0.100439	0.276066	-0.0347792	0.113909	0.564046	0.15586	Stable		Yes										+
ATP11A	E9PEJ6	Probable phospholipid-transporting ATPase IH	135.85	0.994235	0.00436102	VLRHSGSLTRDNL	S	738	0.214374			0.214374				Yes
ATN1	E9PEJ6	Probable phospholipid-transporting ATPase IH	135.85	0.998336	0.00436102	KTVLRHSGSLTRD	S	632		0.673624		0.673624				Yes					Yes	Yes					+
DIDO1	E9PER1	Disco-interacting protein 2 homolog A	170.44	0.999844	0.00157246	RDERFRSDVHTEA	S	151	0.0817487			0.0817487				Yes						Yes					+
KIF3A	E9PES4	Kinesin-like protein KIF3A	82.794	0.99644	3.4731e-15	TGRRKRSAKPETV	S	714		-3.45273	-2.13534	-2.79403	0.0547351	0.931535		Yes					Yes	Yes					+
DTNB	E9PEY4		67.054	0.9996	3.2572e-70	KAQATGSPHTSPT	S	494	0.187894	-0.0221902		0.0828521	0.759139	0.148552	Stable		Yes
DTNB	E9PEY4		67.054	0.995971	3.2572e-70	TGSPHTSPTHGGG	S	498	0.181166	0.10403		0.142598	0.571017	0.0545432	Stable		Yes		Yes
DTNA	E9PEY4	Dystrobrevin beta	67.054	0.981221	0.000214647	CARVLDSPSRLDE	S	438		0.145573		0.145573					Yes	Yes									+
ABLIM2	E9PF39	Actin-binding LIM protein 2	71.542	0.999469	1.06536e-23	ADTRTNSPDLDTQ	S	510	-0.908632		-1.44742	-1.17803	0.0710932	0.380981			Yes		Yes								+
PGM3	E9PF86	Phosphoacetylglucosamine mutase	62.941	0.999645	2.99433e-12	GVMVTASHNPEED	S	92		-0.468531	0.127384	-0.170574	0.673519	0.421376	Stable	Yes											+
CEP192	E9PF99		279.11	0.996766	0.0044172	SFQDDDSISRKKS	S	2098			-0.680594	-0.680594				Yes							Yes					TTK	TTK	0.773164
CEP192	E9PF99		279.11	0.999698	3.48166e-24	TLKSDLSHTSLLE	S	193	-0.212016	-0.9668	-0.421156	-0.533324	0.153637	0.389693		Yes							Yes					CK1delta	CK1_group	8.01668
CEP192	E9PF99		279.11	0.986415	3.48166e-24	SDLSHTSLLENEK	S	196	-0.212016	-0.9668	-0.257735	-0.47885	0.208035	0.423194		Yes								Yes				AuroraA	AuroraA	13.266
CEP192	E9PF99	Centrosomal protein of 192 kDa	279.11	1	7.7798e-06	ENHRIVSPKNSDL	S	959	-0.460449	-0.390007		-0.425228	0.178005	0.0498099			Yes											CDK1	CDK2_CDK3_CDK1_CDK5_group	16.7312
CEP192	E9PF99	Centrosomal protein of 192 kDa	279.11	1	7.7798e-06	IVSPKNSDLKNTS	S	963	-0.460449	-0.390007		-0.425228	0.178005	0.0498099		Yes					Yes							PKCalpha	PKC_group	0.437378
CEP192	E9PF99	Centrosomal protein of 192 kDa	279.11	1	0.00921134	KHGGNVSLDVLPV	S	2110			-0.192447	-0.192447				Yes												CDK1	CDK2_CDK3_CDK1_CDK5_group	15.7139
CEP170	E9PF99		279.11	1	0.0044172	RERLQLSFQDDDS	S	887			-0.0136409	-0.0136409				Yes								Yes			+
CEP192	E9PF99	Centrosomal protein of 192 kDa	279.11	0.993424	5.01836e-09	VKGPQGSPLLSRA	S	92									Yes
BRCA1	E9PFC7	Breast cancer type 1 susceptibility protein	210.26	1	0.000201359	QNRNYPSQEELIK	S	694			-1.33239	-1.33239				Yes								Yes	Yes	Akt1	+
BRCA1	E9PFC7	Breast cancer type 1 susceptibility protein	210.26	0.996766	7.0177e-10	SDELLGSDDSHDG	S	1545			-0.270828	-0.270828				Yes										ATR;ATM	+
BRCA1	E9PFC7	Breast cancer type 1 susceptibility protein	210.26	0.999944	2.5626e-14	ELSRSPSPFTHTH	S	1191	0.0240359	-0.373954	-0.28889	-0.212936	0.353176	0.209585	Stable		Yes		Yes							CDK1	+
BRAP	E9PFC7	Breast cancer type 1 susceptibility protein	210.26	0.998327	6.26048e-10	TSKRHDSDTFPEL	S	97		-0.0214797		-0.0214797				Yes						Yes
BRCA1	E9PFC7	Breast cancer type 1 susceptibility protein	210.26	0.99729	4.75827e-08	AKKENNSPEHLKD	S	114	0.129349	0.140158	-0.15549	0.0380055	0.852399	0.167659	Stable		Yes										+
BRCA1	E9PFC7	Breast cancer type 1 susceptibility protein	210.26	0.999992	2.5626e-14	VQKGELSRSPSPF	S	1187	0.514299	-0.406537	0.258097	0.121953	0.748212	0.475275	Stable	Yes							Yes				+
BRCA1	E9PFC7	Breast cancer type 1 susceptibility protein	210.26	0.971481	7.0177e-10	LLGSDDSHDGESE	S	395		0.130508		0.130508				Yes							Yes				+
BRCA1	E9PFC7	Breast cancer type 1 susceptibility protein	210.26	1	2.5626e-14	KGELSRSPSPFTH	S	1189	0.160017	-0.373954	1.12359	0.303218	0.591968	0.758973			Yes									CDK1;ATM	+
FOXM1	E9PFD3	Forkhead box protein P1	76.313	0.955055	0.00248795	QQQQQVSGLKSPK	S	764			1.32796	1.32796				Yes
EIF4G1	E9PFM1	Eukaryotic translation initiation factor 4 gamma 1	176.23	1	2.57826e-06	LDKANKTPLRPLD	T	654	-5.34561	-4.62205	-3.91991	-4.62919	0.0169429	0.712875	Dephos		Yes	Yes								CDK2	+
EIF4G1	E9PFM1	Eukaryotic translation initiation factor 4 gamma 1	176.23	0.999987	2.74844e-06	PQANGETPQVAVI	T	230	-2.59868	-2.03295	-2.19714	-2.27625	0.0169429	0.291043	Dephos		Yes										+
EIF4G1	E9PFM1	Eukaryotic translation initiation factor 4 gamma 1	176.23	0.999993	2.60808e-05	GLRKAASLTEDRD	S	1216	-0.972903	-2.18843		-1.58067	0.118499	0.85951		Yes						Yes		Yes			+
EIF4G1	E9PFM1	Eukaryotic translation initiation factor 4 gamma 1	176.23	0.771339	2.08989e-08	TPTPPQTGGGLEP	T	1099	-1.37748			-1.37748				Yes											+
EIF4G1	E9PFM1	Eukaryotic translation initiation factor 4 gamma 1	176.23	0.807478	1.87251e-26	GARTASTPTPPQT	T	212	-1.31258	-0.840524		-1.07655	0.0728967	0.333795			Yes										+
EIF4G1	E9PFM1	Eukaryotic translation initiation factor 4 gamma 1	176.23	0.998491	0.000148513	TPATKRSFSKEVE	S	1192	-0.17994	-1.55846		-0.869202	0.32042	0.974764		Yes					Yes						+
EIF4G1	E9PFM1	Eukaryotic translation initiation factor 4 gamma 1	176.23	1	1.98089e-23	AALPPVSPLKAAL	S	1238	-0.0881781	-0.0244615	-0.195348	-0.102662	0.555721	0.0863589	Stable		Yes	Yes		Yes							+
EIF4G1	E9PFM1	Eukaryotic translation initiation factor 4 gamma 1	176.23	0.999767	1.87251e-26	RTASTPTPPQTGG	T	214	-0.530281	0.352161	0.300217	0.0406991	0.916053	0.495165	Stable		Yes										+
EIF4G1	E9PFM1	Eukaryotic translation initiation factor 4 gamma 1	176.23	0.99999	0.000749597	ATKRSFSKEVEER	S	1194	0.781737	0.464524	-0.444561	0.267234	0.579983	0.63651		Yes						Yes					+
EIF4ENIF1	E9PFM1	Eukaryotic translation initiation factor 4 gamma 1	176.23	1	1.73228e-35	APGGRLSWGKGSS	S	417								Yes					Yes	Yes					+
AP1S1	E9PFW3	AP-2 complex subunit mu	52.303	0.995742	2.10289e-16	QITSQVTGQIGWR	T	189			-0.219587	-0.219587				Yes
FCHSD2	E9PG19	FCH and double SH3 domains protein 2	86.813	0.999883	3.47155e-37	KSLHAESPGFSQA	S	717	-0.332317	-2.5452	-1.9067	-1.59474	0.117746	1.13895			Yes											CDK2	CDK2_CDK3_CDK1_CDK5_group	6.39031
FCHSD2	E9PG19	FCH and double SH3 domains protein 2	86.813	0.989636	1.1718e-26	PSSPYPSPDKRSS	S	676	-0.307162	-0.247806	-0.198997	-0.251322	0.181831	0.0541682			Yes	Yes	Yes									PAK1	PAK_group	1.15386
FCHSD2	E9PG19	FCH and double SH3 domains protein 2	86.813	0.792142	1.1718e-26	SPKPHASLPPLPL	S	693	-0.307162	-0.247806	-0.198997	-0.251322	0.181831	0.0541682		Yes											+	CDK2	CDK2_CDK3_CDK1_CDK5_group	15.9225
FBXW8	E9PG19	FCH and double SH3 domains protein 2	86.813	0.854777	1.28669e-23	SQASRHTPETSYG	T	545			0.0223171	0.0223171					Yes
CHD3	E9PG89	Chromodomain-helicase-DNA-binding protein 3	233.03	1	6.22426e-46	TEADAPSPAPSLG	S	1660	-0.460648	-0.271187	-0.581592	-0.437809	0.0882551	0.156458			Yes
CHD2	E9PG89		233.03	1	8.22136e-16	RGRDRHSPPGCHL	S	1807			-0.376402	-0.376402					Yes										+
CHD3	E9PG89	Chromodomain-helicase-DNA-binding protein 3	233.03	0.850915	3.18555e-07	KSATESTPGERGE	T	1705	-0.331318			-0.331318					Yes
CHD3	E9PG89	Chromodomain-helicase-DNA-binding protein 3	233.03	1	6.22426e-46	APSPAPSLGERLE	S	1664			-0.0802483	-0.0802483				Yes								Yes
CHD3	E9PG89	Chromodomain-helicase-DNA-binding protein 3	233.03	0.885447	3.23189e-70	GDGPPSSPTNDPT	S	772	0.0321008	-0.120086	0.227726	0.0465801	0.821329	0.174358	Stable		Yes			Yes
CHD3	E9PG89	Chromodomain-helicase-DNA-binding protein 3	233.03	0.854997	1.24298e-17	TKTSPTTPEASAT	T	1600	3.18069	2.54095		2.86082	0.0259639	0.452366	Increased		Yes		Yes	Yes
STIM2	E9PGD0	Stromal interaction molecule 2	93.87	0.986745	3.86216e-05	RSIVPSSPQPQRA	S	618	-0.546435	-1.06281	0.158059	-0.483729	0.324066	0.612847			Yes			Yes							+	MAPK3	MAPK3_MAPK1_MAPK7_NLK_group	1.48323
STIM2	E9PGD0	Stromal interaction molecule 2	93.87	1	1.20162e-39	SIGRKQSPPLSLE	S	704	0.214374	0.0488748	0.297555	0.186935	0.335155	0.126591	Stable		Yes										+	MAPK3	MAPK3_MAPK1_MAPK7_NLK_group	0.992997
STIM2	E9PGD0	Stromal interaction molecule 2	93.87	0.997167	1.20162e-39	EIYQTLSPRKISR	S	716	0.214374	0.102868	0.375235	0.230825	0.257315	0.136927	Stable		Yes	Yes									+	MAPK3	MAPK3_MAPK1_MAPK7_NLK_group	1.40488
STIM2	E9PGD0	Stromal interaction molecule 2	93.87	0.999998	2.5273e-09	KQSPPLSLEIYQT	S	708	0.244035		0.452906	0.34847	0.264532	0.147694		Yes												MAPK3	MAPK3_MAPK1_MAPK7_NLK_group	0.824991
TNS1	E9PGF5	Tensin-1	183.22	0.999817	9.76875e-24	GPRAQDSEPKSFS	S	1021	-2.10961			-2.10961				Yes
TNS1	E9PGF5	Tensin-1	183.22	0.862115	9.76875e-24	QDSEPKSFSAPAT	S	1025	-2.10961			-2.10961				Yes											+
TNS1	E9PGF5	Tensin-1	183.22	0.999505	2.91679e-17	HNKVATTPGSPSL	T	1245	-1.95333	-2.67846	-1.12386	-1.91855	0.0410267	0.777878			Yes										+
TNS1	E9PGF5	Tensin-1	183.22	0.999998	1.26586e-49	GSVVPGSPCLDRH	S	1293	-1.40564	-1.71888		-1.56226	0.0341997	0.22149			Yes			Yes							+
TNS1	E9PGF5	Tensin-1	183.22	0.999993	1.26586e-49	GRHLGGSGSVVPG	S	1286	-1.22806	-1.76744		-1.49775	0.0503684	0.381399		Yes
TNS1	E9PGF5	Tensin-1	183.22	0.877107	2.10845e-18	LVASRPSPQPLAE	S	681	-1.58191		-1.2722	-1.42705	0.0378676	0.218994			Yes										+	PKG1cGKI	PKGcGK_group	0.66286
TNS1	E9PGF5	Tensin-1	183.22	0.995448	2.10845e-18	PQPLAETPIPSLP	T	688	-1.58191		-1.2722	-1.42705	0.0378676	0.218994			Yes
TNS1	E9PGF5	Tensin-1	183.22	0.986336	2.5668e-13	AYGGYSTPEDRRP	T	1307			-1.42438	-1.42438					Yes										+
TNS1	E9PGF5	Tensin-1	183.22	0.999808	2.9429e-11	SGHSLGTPEPAPR	T	772	-0.755478	-1.95829		-1.35688	0.146258	0.850513			Yes										+
TNS1	E9PGF5	Tensin-1	183.22	1	2.9429e-11	YIPSGHSLGTPEP	S	775	-0.755478	-1.95829		-1.35688	0.146258	0.850513		Yes
TNS1	E9PGF5	Tensin-1	183.22	0.999876	1.59977e-08	SVAGVHTVPGSPQ	T	1152	-0.679296	-0.962734		-0.821015	0.0818062	0.200421		Yes
TNS1	E9PGF5	Tensin-1	183.22	1	1.68685e-62	HSNAIASPGSPSL	S	1273	-0.925275	-1.04285	-0.49057	-0.819567	0.0458243	0.290921			Yes										+
TNS1	E9PGF5		183.22	0.997721	5.40041e-33	PPGLAKTPLSALG	T	978	-0.906142	-1.18282	-0.326882	-0.805281	0.0828844	0.436791			Yes
TNS1	E9PGF5	Tensin-1	183.22	1	6.63515e-15	LESGFRSGSLGQP	S	1096	-0.86928	-0.442758	-0.77703	-0.696356	0.0475024	0.224414		Yes
TNS1	E9PGF5	Tensin-1	183.22	0.97953	1.35942e-99	INGKVSSPVASGM	S	1392	-0.59778	-0.64284		-0.62031	0.0992912	0.0318624			Yes										+
TNS1	E9PGF5	Tensin-1	183.22	0.955635	1.35942e-99	VASGMSSPSGGST	S	1400	-0.545614	-0.687419		-0.616516	0.107068	0.100272			Yes		Yes								+
TNS1	E9PGF5	Tensin-1	183.22	0.999994	6.03221e-09	QARAQFSVAGVHT	S	1146	-0.374337	-0.341758		-0.358047	0.224462	0.0230366		Yes											+
TNS1	E9PGF5	Tensin-1	183.22	1	1.12037e-13	SGFRSGSLGQPSP	S	1098	-0.23182	-0.436801	-0.342213	-0.336945	0.120517	0.102592		Yes						Yes
TNS1	E9PGF5	Tensin-1	183.22	0.982961	2.19049e-36	EGTSPSSPPPSGV	S	963	-0.0937097	-0.768502	-0.0250288	-0.295747	0.391773	0.410856			Yes		Yes	Yes							+
TNS1	E9PGF5	Tensin-1	183.22	0.992532	2.19049e-36	EEMEGTSPSSPPP	S	960	-0.0937097	-0.224411	-0.0250288	-0.114383	0.521707	0.101286	Stable		Yes
TNS1	E9PGF5	Tensin-1	183.22	1	1.41913e-19	VHTVPGSPQARHR	S	1156	0.178874	-0.164658	0.0736665	0.0292943	0.885476	0.176012	Stable		Yes		Yes	Yes							+
TNS1	E9PGF5	Tensin-1	183.22	0.970894	6.63515e-15	GSLGQPSPSAQRN	S	1103	0.29901	0.537005	-0.690015	0.0486669	0.921654	0.650691			Yes										+
TNS1	E9PGF5	Tensin-1	183.22	0.999984	7.33308e-05	AAFRQGSPTPALP	S	1360			0.351553	0.351553					Yes										+
TNS1	E9PGF5	Tensin-1	183.22	1	5.40041e-33	PPSGVRSPPGLAK	S	971	0.590913	0.930655	-0.326882	0.398229	0.428766	0.650535			Yes		Yes
TNS1	E9PGF5	Tensin-1	183.22	0.994149	2.91679e-17	VATTPGSPSLGRH	S	1248	2.36115	2.35233	-1.12386	1.19654	0.419226	2.00953			Yes		Yes	Yes							+
TNS1	E9PGF5	Tensin-1	183.22	0.995656	1.68685e-62	AIASPGSPSLGRH	S	1276	1.49513	0.987646	1.5868	1.35652	0.0233612	0.322729			Yes			Yes							+
TNS1	E9PGF5	Tensin-1	183.22	0.994267	1.2156e-10	TAQPLLSPKEATS	S	849	1.45249	2.68771	2.66511	2.26844	0.0275087	0.70672	Increased		Yes
FNBP1	E9PGQ4	Formin-binding protein 1	70.323	0.998169	0.00467957	PMKRTVSDNSLSN	S	332		-3.32539		-3.32539				Yes						Yes
FNBP1	E9PGQ4		70.323	0.999821	8.63001e-10	VPNGPQSPKQQKE	S	349	-1.07866	-1.72988		-1.40427	0.0651727	0.460485			Yes			Yes								MAPK3	MAPK3_MAPK1_MAPK7_NLK_group	1.60676
TCOF1	E9PHK9	Treacle protein	156.06	1	2.70439e-07	KESSRISDGKKQE	S	1087	-0.445166	-0.811635		-0.628401	0.141903	0.259133		Yes					Yes	Yes
TCOF1	E9PHK9	Treacle protein	156.06	0.963343	2.34907e-16	GTLPATSPQSTSV	S	1148	0.0604625	0.00405968	0.0470701	0.0371974	0.821329	0.029469	Stable		Yes										+
SPCS2	E9PI68	Signal peptidase complex subunit 2	28.503	0.873653	1.54328e-23	GGRSGGSGGCSGA	S	14	-0.458961	-0.82432		-0.64164	0.137091	0.258348		Yes											+
PRKCDBP	E9PIE3	Protein kinase C delta-binding protein	31.088	1	2.67554e-12	PAAPPPTPVKPPR	T	237	-0.837042	-1.30667	-0.585732	-0.909815	0.050664	0.365937			Yes	Yes		Yes							+	MAPK1	MAPK3_MAPK1_MAPK7_NLK_group	1.89589
PRKAR1B	E9PIE3	Protein kinase C delta-binding protein	31.088	0.99988	6.08685e-08	EAEVGESSDEEPV	S	77			0.115582	0.115582				Yes								Yes			+
PRKCDBP	E9PIE3	Protein kinase C delta-binding protein	31.088	0.999866	6.08685e-08	AEVGESSDEEPVE	S	197			0.302635	0.302635				Yes							Yes	Yes			+	CaMKIIalpha	CaMKII_group	1.37998
CREBZF	E9PIM0	CREB/ATF bZIP transcription factor	37.713	1	3.96815e-12	NQAATKSPRKAAA	S	189	0.0639171	-0.00805655		0.0279302	0.908854	0.050893	Stable		Yes	Yes
CREBZF	E9PIM0	CREB/ATF bZIP transcription factor	37.713	0.934667	3.96815e-12	EKRRRKSPGGGGG	S	209	0.0639171	-0.00805655		0.0279302	0.908854	0.050893	Stable		Yes										+
TCP11L1	E9PJ55	T-complex protein 11-like protein 1	67.238	1	1.32587e-05	VQRPHSSPPRFVT	S	56	0.0453032			0.0453032					Yes	Yes									+	MAPK3	MAPK3_MAPK1_MAPK7_NLK_group	1.57852
TCP11L1	E9PJ55	T-complex protein 11-like protein 1	67.238	1	0.0023496	RVQRPHSSPPRFV	S	55	2.84433			2.84433				Yes						Yes					+	PAK1	PAK_group	1.36171
CFL1	E9PK25	Cofilin-1	22.728	1	2.76156e-10	GYVRPASGVAVSD	S	41	-1.43199	-1.85782	-2.50358	-1.93113	0.0246366	0.539543		Yes						Yes						PAK4	PAK_group	3.1645
CFL1	E9PK25	Cofilin-1	22.728	1	4.58562e-16	KVRKSSTPEEVKK	T	63	0.12446	0.0939868		0.109224	0.65605	0.0215481	Stable		Yes										+	PKD1	PKD_group	3.88441
PLEKHA6	E9PKC0	Pleckstrin homology domain-containing family A member 7	144.42	0.988779	0.00322334	QQFRHGSPTAPIC	S	271			-1.72391	-1.72391					Yes										+
PLEKHA7	E9PKC0	Pleckstrin homology domain-containing family A member 7	144.42	0.999486	5.57462e-08	APICLGSPEFTDQ	S	545	-1.40809	-1.01042		-1.20926	0.0547351	0.281194			Yes											MAPK11	p38_group	0.642675
PLEKHA7	E9PKC0	Pleckstrin homology domain-containing family A member 7	144.42	0.999763	1.73468e-19	QLRKVTSPLQSPT	S	903	-0.0340717	-0.0655723	-0.36446	-0.154701	0.462272	0.182338	Stable		Yes										+	MAPK3	MAPK3_MAPK1_MAPK7_NLK_group	0.980276
PLEKHA7	E9PKC0	Pleckstrin homology domain-containing family A member 7	144.42	0.998975	1.73468e-19	VTSPLQSPTKAKP	S	907	-0.0340717	-0.0655723	-0.36446	-0.154701	0.462272	0.182338	Stable		Yes	Yes	Yes								+	MAPK3	MAPK3_MAPK1_MAPK7_NLK_group	1.75787
MAP2K3	E9PMA8	Dual specificity mitogen-activated protein kinase kinase 3	10.878	0.999831	2.9299e-07	PASMPQSKGKSKR	S	3			-1.18574	-1.18574				Yes											+
MAP2K3	E9PMA8	Dual specificity mitogen-activated protein kinase kinase 3	10.878	0.999993	2.9299e-07	____MESPASSQP	S	28	-0.929831			-0.929831					Yes										+
LMO7	E9PMS6	LIM domain only protein 7	145.42	0.999856	4.83623e-06	REDSFESLDSLGS	S	475	-6.40911			-6.40911				Yes											+	CaMKIIalpha	CaMKII_group	1.54751
LMO7	E9PMS6	LIM domain only protein 7	145.42	0.995682	4.13396e-48	SASQSGSQLRNRS	S	1193	-3.80799	-4.80998		-4.30899	0.0241182	0.708512	Dephos	Yes									Yes		+	ATM	ATM_ATR_group	2.78336
LMO7	E9PMS6	LIM domain only protein 7	145.42	0.999081	2.54719e-07	TPRPFGSQTRGIS	S	484	-3.04275	-3.3742		-3.20848	0.0196978	0.234371	Dephos	Yes									Yes		+	PKCbeta	PKC_group	2.46313
LMO7	E9PMS6	LIM domain only protein 7	145.42	0.99728	1.06114e-12	AYMRNPSSSVPPP	S	478	-3.1372			-3.1372				Yes						Yes					+
LMO7	E9PMS6	LIM domain only protein 7	145.42	0.999966	0.00487237	STRVSASLPRSYR	S	460	-2.92511	-3.32048	-3.02036	-3.08865	0.0141987	0.206344	Dephos	Yes											+	PKCbeta	PKC_group	2.49482
LMO7	E9PMS6	LIM domain only protein 7	145.42	0.999925	9.9433e-27	SRSKSMSDVSAED	S	271		-3.42761	-1.33085	-2.37923	0.13598	1.48263		Yes						Yes						PAK1	PAK_group	1.39515
LMO7	E9PMS6	LIM domain only protein 7	145.42	1	1.26155e-32	SLDNLDSPRSNSW	S	1108	-2.43612	-3.49301	-1.15549	-2.36154	0.057134	1.17054			Yes										+	CDK1	CDK2_CDK3_CDK1_CDK5_group	0.822488
LMO7	E9PMS6	LIM domain only protein 7	145.42	0.814844	4.09304e-15	KREDRVTTEIQLP	T	423	-1.8917	-2.67333		-2.28251	0.0394519	0.552699	Dephos	Yes					Yes							CK1alpha	CK1_group	1.55839
LMO7	E9PMS6	LIM domain only protein 7	145.42	0.985403	1.38382e-20	EEQSPASLSSLRS	S	441	-1.7135		-1.95595	-1.83472	0.0263349	0.171436		Yes											+	CK1alpha	CK1_group	1.55839
LMO7	E9PMS6	LIM domain only protein 7	145.42	0.983688	2.84281e-08	MRNPSSSVPPPSA	S	1155		-1.79506		-1.79506				Yes											+	PAK1	PAK_group	1.09913
LMO7	E9PMS6	LIM domain only protein 7	145.42	0.995776	0.000950744	ATTQSPTPRSHSP	T	185			-1.59794	-1.59794					Yes		Yes								+
LMO7	E9PMS6	LIM domain only protein 7	145.42	0.998793	2.62536e-26	SHSPSASQSGSQL	S	1157			-1.27483	-1.27483				Yes									Yes		+	PAK1	PAK_group	1.38137
LMO7	E9PMS6	LIM domain only protein 7	145.42	0.961553	2.54719e-07	DTVRLTSVVTPRP	S	1180			-1.2394	-1.2394				Yes						Yes					+
LMO7	E9PMS6	LIM domain only protein 7	145.42	0.999999	1.25168e-22	VEDIKRTPNNVVS	T	514	0.024887	-1.2017	-2.12701	-1.10127	0.207722	1.07946			Yes										+	DAPK3	DAPK_group	1
LMO7	E9PMS6		145.42	1	3.80118e-40	NRRSWASPVYTEA	S	254	-1.40419	-0.667847		-1.03602	0.121401	0.520674			Yes										+	CK1alpha	CK1_group	1.21285
LMO7	E9PMS6	LIM domain only protein 7	145.42	0.997705	6.87589e-06	RLTSVVTPRPFGS	T	1189		-0.997256		-0.997256					Yes		Yes								+
LMO7	E9PMS6	LIM domain only protein 7	145.42	0.976646	3.09367e-32	SPSASQSGSQLRN	S	1191	-0.447682	-1.40032		-0.924001	0.193669	0.673616		Yes											+	PAK1	PAK_group	0.944045
LMO7	E9PMS6	LIM domain only protein 7	145.42	0.998905	1.79323e-30	IRQRSASVNKEPV	S	1085	-0.914657	-1.02091	-0.804797	-0.913455	0.02259	0.108062		Yes						Yes					+	CaMKIIalpha	CaMKII_group	1.69295
LMO7	E9PMS6	LIM domain only protein 7	145.42	0.988569	8.4141e-88	DRNKSRSTTELDD	S	1015	-0.79606	-0.96857		-0.882315	0.0627835	0.121983		Yes						Yes		Yes			+	PAK1	PAK_group	1.43044
LMO7	E9PMS6	LIM domain only protein 7	145.42	0.958596	1.05928e-59	GVATTQSPTPRSH	S	1178	-0.315702	-0.655535	-1.2394	-0.736878	0.110786	0.46719			Yes										+	CDK1	CDK2_CDK3_CDK1_CDK5_group	1.53352
LMO7	E9PMS6	LIM domain only protein 7	145.42	0.791207	1.25168e-22	QLASSLSSQKEVA	S	536	-0.917107	-0.815329	-0.383718	-0.705385	0.0591918	0.283181		Yes											+	PKCbeta	PKC_group	1.59
LMO7	E9PMS6	LIM domain only protein 7	145.42	0.999888	3.33422e-10	WKDRRKSYTSDLQ	S	316	-0.571836	-0.817214		-0.694525	0.100942	0.173508		Yes					Yes	Yes					+	CaMKIIalpha	CaMKII_group	1.95364
LMNB1	E9PMS6	LIM domain only protein 7	145.42	0.991418	0.000793238	GREGFESDTDSEF	S	283			-0.653335	-0.653335				Yes								Yes
LMO7	E9PMS6	LIM domain only protein 7	145.42	0.994572	2.72541e-74	SPVEEQSPASLSS	S	438	-0.380446	-0.497536	-0.786931	-0.554971	0.0682755	0.20924			Yes										+	CDK1	CDK2_CDK3_CDK1_CDK5_group	0.741583
LMO7	E9PMS6	LIM domain only protein 7	145.42	0.994123	0.00105963	QSPTPRSHSPSAS	S	1183	-0.393653	-0.701505		-0.547579	0.15871	0.217684		Yes												PAK1	PAK_group	1.16908
LMO7	E9PMS6	LIM domain only protein 7	145.42	0.908509	4.09304e-15	TEIQLPSQSPVEE	S	430	-0.32292	-0.73014		-0.52653	0.19711	0.287948		Yes									Yes		+	ATM	ATM_ATR_group	1.7522
LMO7	E9PMS6	LIM domain only protein 7	145.42	0.988567	4.87838e-27	SPFSSLSQDQAAT	S	562	-0.494597		-0.476434	-0.485515	0.143193	0.0128434		Yes									Yes		+	ATM	ATM_ATR_group	2.78336
LMO7	E9PMS6	LIM domain only protein 7	145.42	0.999887	0.00928632	SLPRSYTMDDAWK	T	497	-0.0703756	-0.762902		-0.416639	0.385688	0.48969		Yes						Yes		Yes			+	CaMKIIalpha	CaMKII_group	1.95364
LMO7	E9PMS6	LIM domain only protein 7	145.42	0.999989	1.6344e-09	SRRRMYSFDDVLE	S	269			-0.347325	-0.347325				Yes						Yes		Yes				CaMKIIalpha	CaMKII_group	1.95364
LMO7	E9PMS6	LIM domain only protein 7	145.42	0.822398	1.25168e-22	TPNNVVSTPAPSP	S	520	-0.917107	1.73231	-1.80983	-0.331541	0.804337	1.84224		Yes											+	PKCalpha	PKC_group	0.404407
LMO7	E9PMS6	LIM domain only protein 7	145.42	0.84205	4.9466e-37	ATLSSTSGLDLMS	S	577	0.0946415	-0.538439		-0.221899	0.598516	0.447655	Stable	Yes								Yes			+	CK1alpha	CK1_group	1.55839
LMO7	E9PMS6	LIM domain only protein 7	145.42	0.999706	6.62369e-53	KNLKRRSQFFEQG	S	789	-0.468332		0.0996954	-0.184318	0.638052	0.401656	Stable	Yes					Yes	Yes			Yes		+	PKCbeta	PKC_group	1.83661
LMO7	E9PMS6	LIM domain only protein 7	145.42	1	2.32579e-19	HHKREDSFESLDS	S	155	0.362554		-0.607768	-0.122607	0.83174	0.686121		Yes						Yes	Yes				+	CaMKIIalpha	CaMKII_group	1.95364
LMO7	E9PMS6	LIM domain only protein 7	145.42	1	2.53362e-45	RISINQTPGKSLD	T	613	0.189034	-0.0209111	-0.344147	-0.0586747	0.817364	0.268589	Stable		Yes	Yes	Yes								+	CDK1	CDK2_CDK3_CDK1_CDK5_group	1.35543
LMO7	E9PMS6	LIM domain only protein 7	145.42	1	2.53362e-45	FSDMRISINQTPG	S	609	0.120485	0.0611346	-0.344147	-0.0541758	0.825615	0.252869	Stable	Yes					Yes	Yes					+	PAK1	PAK_group	1.38426
LMO7	E9PMS6	LIM domain only protein 7	145.42	0.996525	4.2593e-67	SGLDLMSESGEGE	S	583	0.462157	-0.466966	-0.0701145	-0.0249746	0.947902	0.466204	Stable	Yes											+	CK2a2	CK2_group	0.525441
LMO7	E9PMS6	LIM domain only protein 7	145.42	0.999994	2.63e-30	SPQREVSRSQDQF	S	597	0.169412	0.163155	-0.0447438	0.095941	0.600422	0.121877	Stable	Yes						Yes	Yes				+	PAK1	PAK_group	0.935842
LMO7	E9PMS6	LIM domain only protein 7	145.42	0.830125	6.21983e-43	TRLPSPTSPFSSL	T	555	-0.306698	0.553405	0.138918	0.128542	0.712682	0.430145	Stable	Yes											+	DAPK3	DAPK_group	1
LMO7	E9PMS6	LIM domain only protein 7	145.42	0.995866	2.16331e-56	RLPSPTSPFSSLS	S	556	0.36233	0.160589	-0.113567	0.13645	0.564037	0.238865	Stable		Yes			Yes							+	MAPK3	MAPK3_MAPK1_MAPK7_NLK_group	1.75787
LMO7	E9PMS6	LIM domain only protein 7	145.42	0.990181	1.15219e-30	LDLMSESGEGEIS	S	585	0.475085	-0.0377336	0.181002	0.206118	0.41204	0.25733	Stable	Yes												TGFbR2	ACTR2_ACTR2B_TGFbR2_group	0.505178
LMO7	E9PMS6	LIM domain only protein 7	145.42	0.999988	4.13396e-48	PTPRSHSPSASQS	S	1185	0.373063	0.0989072	0.214307	0.228759	0.261745	0.137648	Stable		Yes										+	CDK1	CDK2_CDK3_CDK1_CDK5_group	1.46702
LMO7	E9PMS6	LIM domain only protein 7	145.42	1	4.2593e-67	SGEGEISPQREVS	S	591	0.0946415	0.31856	0.383435	0.265545	0.216051	0.15152			Yes	Yes									+	CDK1	CDK2_CDK3_CDK1_CDK5_group	2.09696
LMO7	E9PMS6	LIM domain only protein 7	145.42	0.973905	4.8736e-09	TFSRSKSMSDVSA	S	158	0.362554			0.362554				Yes						Yes		Yes			+	CK1alpha	CK1_group	1.55839
LMO7	E9PMS6		145.42	1	3.80118e-40	HEDNRRSWASPVY	S	251	1.22602	1.45056		1.33829	0.0369413	0.158775		Yes					Yes	Yes					+	PAK1	PAK_group	1.45764
LMO7	E9PMS6	LIM domain only protein 7	145.42	0.999983	2.72541e-74	IQLPSQSPVEEQS	S	432	2.27911	-0.538836	3.2616	1.66729	0.272383	1.97271			Yes										+	CDK1	CDK2_CDK3_CDK1_CDK5_group	0.765248
LMO7	E9PMS6	LIM domain only protein 7	145.42	0.997273	2.16331e-56	DVTRLPSPTSPFS	S	553	2.05925	1.69171	1.75011	1.83369	0.0169429	0.197513			Yes		Yes								+	MAPK1	MAPK3_MAPK1_MAPK7_NLK_group	1.89589
LMO7	E9PMS6	LIM domain only protein 7	145.42	0.97851	2.68946e-30	PNNVVSTPAPSPD	T	521	1.64289	1.86208	2.57811	2.02769	0.0222134	0.489114	Increased		Yes										+	MAPK3	MAPK3_MAPK1_MAPK7_NLK_group	1.64029
LMO7	E9PMS6	LIM domain only protein 7	145.42	1	1.26155e-32	IMRRGESLDNLDS	S	1102	2.21928	1.71208	3.00706	2.3128	0.0242215	0.652536	Increased	Yes						Yes					+	CaMKIIalpha	CaMKII_group	1.95364
LMO7	E9PMS6	LIM domain only protein 7	145.42	0.999981	2.13715e-49	VSTPAPSPDASQL	S	525	2.71264	2.80561	2.78757	2.76861	0.0141987	0.0493005	Increased		Yes		Yes								+	MAPK3	MAPK3_MAPK1_MAPK7_NLK_group	1.40286
SELS	E9PN30	Selenoprotein S	23.771	0.831546	3.29263e-13	PGPSTSSVLKRKS	S	187	-2.06836	-2.70372		-2.38604	0.0309356	0.449266	Dephos	Yes												PKCbeta	PKC_group	2.39749
SELS	E9PN30	Selenoprotein S	23.771	1	3.80807e-18	KPQEEDSPGPSTS	S	180	-2.06836	-2.70372	-0.754545	-1.84221	0.0678193	0.994072			Yes										+	MAPK3	MAPK3_MAPK1_MAPK7_NLK_group	1.5229
PARP10	E9PNI7	Poly [ADP-ribose] polymerase 10	111.39	1	3.61781e-07	EHVPRASPDDPSG	S	1023	-0.515171		-0.386149	-0.45066	0.16996	0.0912325			Yes											MAPK3	MAPK3_MAPK1_MAPK7_NLK_group	0.493257
PARP10	E9PNI7	Poly [ADP-ribose] polymerase 10	111.39	0.997459	3.61781e-07	SGLPGRSPDT___	S	1034	-0.515171		-0.386149	-0.45066	0.16996	0.0912325			Yes											CDK2	CDK2_CDK3_CDK1_CDK5_group	0.533561
PIEZO2	E9PPP3	Phosphatidylinositol-4-phosphate 3-kinase C2 domain-containing subunit alpha	14.633	0.788949	0.000504249	GFELSSSTRKKAQ	S	2084	-0.105178			-0.105178				Yes
FAM122C	E9PQA6	Multivesicular body subunit 12A	28.703	0.966474	3.24917e-07	TLRRNDSIYEASS	S	40		-1.53565		-1.53565				Yes						Yes		Yes
FAM125A	E9PQA6	Multivesicular body subunit 12A	28.703	1	1.67999e-35	RDMQGLSLDAASQ	S	202			-0.77989	-0.77989				Yes											+	CaMKIIalpha	CaMKII_group	1.78549
MLL	E9PQG7	Histone-lysine N-methyltransferase MLL;MLL cleavage product N320;MLL cleavage product C180	432.05	1	1.42721e-05	ASARLFSPLHSGT	S	680	-5.14295	-3.50398	-4.67638	-4.44111	0.018264	0.844434	Dephos		Yes										+
MLL	E9PQG7	Histone-lysine N-methyltransferase MLL;MLL cleavage product N320;MLL cleavage product C180	432.05	0.964747	9.86554e-05	GEPDSPTPLHPPT	T	252	-4.4265			-4.4265					Yes
MLL	E9PQG7	Histone-lysine N-methyltransferase MLL;MLL cleavage product N320;MLL cleavage product C180	432.05	0.991632	1.42721e-05	LFSPLHSGTRFDM	S	684	-5.14295	-3.34298	-4.67638	-4.38744	0.0195034	0.934125	Dephos	Yes											+
MLL	E9PQG7	Histone-lysine N-methyltransferase MLL;MLL cleavage product N320;MLL cleavage product C180	432.05	0.918151	6.27273e-10	NTAEIISPPSPDR	S	1240		-2.76031		-2.76031					Yes
MLL	E9PQG7	Histone-lysine N-methyltransferase MLL;MLL cleavage product N320;MLL cleavage product C180	432.05	1	3.37683e-10	QFLGFGSDEEVRV	S	742	-2.71511			-2.71511				Yes								Yes			+
MLL	E9PQG7	Histone-lysine N-methyltransferase MLL;MLL cleavage product N320;MLL cleavage product C180	432.05	0.999682	2.41263e-16	STQSANSSPDEDT	S	746	-2.71511			-2.71511				Yes								Yes			+
MLL	E9PQG7	Histone-lysine N-methyltransferase MLL;MLL cleavage product N320;MLL cleavage product C180	432.05	0.982508	2.57272e-86	LSTTVATPSSGLK	T	3216	-2.40935	-2.62593		-2.51764	0.0209364	0.153138	Dephos		Yes		Yes
MLL	E9PQG7	Histone-lysine N-methyltransferase MLL;MLL cleavage product N320;MLL cleavage product C180	432.05	0.991525	3.07143e-05	DSSQKPTPSARED	T	1245	-2.00283	-2.76031		-2.38157	0.0362087	0.535616	Dephos		Yes		Yes
MLL	E9PQG7	Histone-lysine N-methyltransferase MLL;MLL cleavage product N320;MLL cleavage product C180	432.05	0.987612	2.57272e-86	TVATPSSGLKKRP	S	3219	-2.40935	-2.62593	-1.55095	-2.19541	0.0227393	0.568526	Dephos	Yes
MLL	E9PQG7	Histone-lysine N-methyltransferase MLL;MLL cleavage product N320;MLL cleavage product C180	432.05	0.857865	8.9397e-38	PLPISQSPENESN	S	518	-1.64106	-2.2225		-1.93178	0.0374794	0.411134			Yes										+
MLL	E9PQG7	Histone-lysine N-methyltransferase MLL;MLL cleavage product N320;MLL cleavage product C180	432.05	0.994634	8.9397e-38	PEERSDTPEVHPP	T	506	-1.64106	-2.2088		-1.92493	0.0369193	0.401449			Yes										+
MLL	E9PQG7	Histone-lysine N-methyltransferase MLL;MLL cleavage product N320;MLL cleavage product C180	432.05	0.996788	3.62644e-11	IRTPSYSPTQRSP	S	2154	-1.09114	-1.49257	-1.78069	-1.4548	0.0229743	0.346322			Yes		Yes								+
MLL	E9PQG7	Histone-lysine N-methyltransferase MLL;MLL cleavage product N320;MLL cleavage product C180	432.05	1	3.62644e-11	KVPRIRTPSYSPT	T	2150	-1.09114	-1.55474	-1.6107	-1.41886	0.021538	0.285188			Yes										+
MLL	E9PQG7	Histone-lysine N-methyltransferase MLL;MLL cleavage product N320;MLL cleavage product C180	432.05	0.820086	3.18744e-28	FSPLNKSETKSGD	S	202	-0.80045	-0.851919	-0.850239	-0.834203	0.02259	0.0292427		Yes
MLL	E9PQG7	Histone-lysine N-methyltransferase MLL;MLL cleavage product N320;MLL cleavage product C180	432.05	0.999689	3.18744e-28	SDPSVFSPLNKSE	S	197	-0.761335	-0.851919	-0.850239	-0.821165	0.0227841	0.0518204			Yes										+
MLL	E9PQG7	Histone-lysine N-methyltransferase MLL;MLL cleavage product N320;MLL cleavage product C180	432.05	0.960584	6.81123e-17	YSPTQRSPGCRPL	S	2159	1.22497	-2.45938		-0.617206	0.75889	2.60523			Yes
MLK4	E9PQG7	Histone-lysine N-methyltransferase MLL;MLL cleavage product N320;MLL cleavage product C180	432.05	0.998094	0.000482845	LAVISDSGEKRVT	S	528			-0.580531	-0.580531				Yes											+
MLL	E9PQG7	Histone-lysine N-methyltransferase MLL;MLL cleavage product N320;MLL cleavage product C180	432.05	0.999618	2.41263e-16	TQSANSSPDEDTE	S	2958			-0.500088	-0.500088					Yes		Yes								+
MLL	E9PQG7	Histone-lysine N-methyltransferase MLL;MLL cleavage product N320;MLL cleavage product C180	432.05	0.98554	3.65248e-08	HSTSSLSPQRSKL	S	2199	-0.224081	-0.709291		-0.466686	0.262358	0.343095			Yes	Yes	Yes								+
MLL	E9PQG7	Histone-lysine N-methyltransferase MLL;MLL cleavage product N320;MLL cleavage product C180	432.05	0.998707	3.65248e-08	IGSRRHSTSSLSP	S	2204	-0.224081	-0.709291		-0.466686	0.262358	0.343095		Yes					Yes						+
MLL	E9PQG7	Histone-lysine N-methyltransferase MLL;MLL cleavage product N320;MLL cleavage product C180	432.05	0.995031	1.68621e-07	SVLTTRSPTVPSQ	S	2941	-0.0938637	-0.342441		-0.218152	0.452673	0.175771	Stable		Yes										+
MLL	E9PQG7	Histone-lysine N-methyltransferase MLL;MLL cleavage product N320;MLL cleavage product C180	432.05	1	0.00135238	LRAGKLSPLKSKF	S	279	0.101381	-0.49968		-0.199149	0.623778	0.425014	Stable		Yes	Yes									+
MLL	E9PQG7	Histone-lysine N-methyltransferase MLL;MLL cleavage product N320;MLL cleavage product C180	432.05	0.999731	1.51021e-26	NRTIAHSPTSFTE	S	2101	-0.315145	0.0680901		-0.123528	0.69961	0.270988	Stable		Yes		Yes								+
MLL	E9PQG7	Histone-lysine N-methyltransferase MLL;MLL cleavage product N320;MLL cleavage product C180	432.05	0.766797	1.51021e-26	IAHSPTSFTESSS	S	2104	-0.315145	0.0862317		-0.114457	0.724694	0.283816	Stable	Yes								Yes
MLL	E9PQG7	Histone-lysine N-methyltransferase MLL;MLL cleavage product N320;MLL cleavage product C180	432.05	0.848319	0.00108283	ESSSKESQNTAEI	S	1842			-0.0718999	-0.0718999				Yes					Yes				Yes		+
MLL	E9PQG7	Histone-lysine N-methyltransferase MLL;MLL cleavage product N320;MLL cleavage product C180	432.05	1	0.00641805	TVEEEESNFSSPL	S	2121	0.0567222			0.0567222				Yes							Yes
MLL	E9PQG7	Histone-lysine N-methyltransferase MLL;MLL cleavage product N320;MLL cleavage product C180	432.05	0.999973	1.77812e-08	SGQRSASPSVPGP	S	3530	-0.0335105	0.160976		0.0637326	0.810631	0.137522	Stable		Yes										+
MLL	E9PQG7	Histone-lysine N-methyltransferase MLL;MLL cleavage product N320;MLL cleavage product C180	432.05	0.999992	1.77812e-08	PSSGQRSASPSVP	S	3528	0.0301242	0.160976		0.0955499	0.707272	0.092526	Stable	Yes
MLL	E9PQG7	Histone-lysine N-methyltransferase MLL;MLL cleavage product N320;MLL cleavage product C180	432.05	0.999204	1.39846e-36	TPLHPPTPPILST	T	1848	0.135009	0.268712	-0.0718999	0.110607	0.585855	0.171612	Stable		Yes			Yes							+
MLL	E9PQG7	Histone-lysine N-methyltransferase MLL;MLL cleavage product N320;MLL cleavage product C180	432.05	1	0.00641805	EEESNFSSPLMLW	S	153	0.11836			0.11836				Yes											+
MLL	E9PQG7	Histone-lysine N-methyltransferase MLL;MLL cleavage product N320;MLL cleavage product C180	432.05	0.996642	1.39846e-36	GPGEPDSPTPLHP	S	1840	0.135009	0.268712		0.201861	0.448803	0.0945423	Stable		Yes			Yes							+
MLL	E9PQG7	Histone-lysine N-methyltransferase MLL;MLL cleavage product N320;MLL cleavage product C180	432.05	0.96832	6.27273e-10	EIISPPSPDRPPH	S	2124	0.0567222	0.453893		0.255308	0.451578	0.280842			Yes	Yes		Yes
MLL	E9PQG7	Histone-lysine N-methyltransferase MLL;MLL cleavage product N320;MLL cleavage product C180	432.05	1	0.00641805	EESNFSSPLMLWL	S	2394	0.411101			0.411101					Yes		Yes
MLL	E9PQG7	Histone-lysine N-methyltransferase MLL;MLL cleavage product N320;MLL cleavage product C180	432.05	1	0.00641805	ESAEPKTVEEEES	T	2395	0.411101			0.411101				Yes								Yes
MLL	E9PQG7	Histone-lysine N-methyltransferase MLL;MLL cleavage product N320;MLL cleavage product C180	432.05	1	3.4671e-09	KGNKEDSLKKIKR	S	2113		0.453893		0.453893				Yes						Yes	Yes
MLL	E9PQG7	Histone-lysine N-methyltransferase MLL;MLL cleavage product N320;MLL cleavage product C180	432.05	0.995002	0.00140734	EEVRVRSPTRSPS	S	161	0.45038	0.517461		0.483921	0.146024	0.0474338			Yes	Yes									+
MLL	E9PQG7	Histone-lysine N-methyltransferase MLL;MLL cleavage product N320;MLL cleavage product C180	432.05	0.987604	1.79208e-29	GLQVPVSPTVPIQ	S	3039	1.11223	1.74212	1.86218	1.57218	0.0237873	0.402823			Yes			Yes							+
MLL	E9PQG7	Histone-lysine N-methyltransferase MLL;MLL cleavage product N320;MLL cleavage product C180	432.05	1	0.00248443	RKRKVFSPIRSEP	S	3646									Yes	Yes									+
MLL	E9PQG7	Histone-lysine N-methyltransferase MLL;MLL cleavage product N320;MLL cleavage product C180	432.05	1	0.00248443	VFSPIRSEPRSPS	S	3647								Yes											+
MLL	E9PQG7	Histone-lysine N-methyltransferase MLL;MLL cleavage product N320;MLL cleavage product C180	432.05	0.79573	3.07143e-05	VKNVVDSSQKPTP	S	3643								Yes
EEF1D	E9PRY8		76.569	1	2.47173e-18	RKRSPKSGLGPAD	S	144	0.00028851	-0.363676	-0.701948	-0.355112	0.267742	0.351197		Yes											+	PKCalpha	PKC_group	3.33147
SAAL1	E9PRZ1	Protein SAAL1	53.806	1	0.00120124	_MDRNPSPPPPGR	S	6	0.185105	0.151266		0.168186	0.503441	0.0239281	Stable		Yes										+
MAF1	E9PSH4	Repressor of RNA polymerase III transcription MAF1 homolog	31.972	0.999994	8.97541e-15	HVLEALSPPQTSG	S	60	-0.166729	-0.509848		-0.338289	0.322489	0.242621			Yes									mTOR	+	MAPK3	MAPK3_MAPK1_MAPK7_NLK_group	1.57708
XPO4	F2Z2X4	Exportin-4	130.15	0.999889	9.73783e-59	QQQLLASPGSSTV	S	521	-0.606035	-0.358059	-0.52296	-0.495684	0.0610579	0.126218			Yes										+	MAPK3	MAPK3_MAPK1_MAPK7_NLK_group	0.996765
EYA4	F2Z2Y1	Eyes absent homolog 4	70.125	0.996171	5.02821e-30	EMQDLASPHTLVG	S	37	-1.9686	-2.31557		-2.14209	0.0250872	0.245339	Dephos		Yes											CK1alpha	CK1_group	0.927051
EYA4	F2Z2Y1	Eyes absent homolog 4	70.125	0.959468	5.02821e-30	LVGGGDTPGSSKL	T	47	-1.95769	-2.31557		-2.13663	0.0256297	0.253055	Dephos		Yes											MAPK3	MAPK3_MAPK1_MAPK7_NLK_group	1.40038
EYA4	F2Z2Y1	Eyes absent homolog 4	70.125	0.999999	5.51259e-05	GRKNNPSPPPDSD	S	367	0.174023	0.107788		0.140905	0.573208	0.0468353	Stable		Yes										+	MAPK3	MAPK3_MAPK1_MAPK7_NLK_group	1.60902
SHANK3	F2Z3L0	SH3 and multiple ankyrin repeat domains protein 3	186.49	1	0.00450588	RRLAGPSGLASPR	S	362	-2.37557	-3.36471		-2.87014	0.0371386	0.699428	Dephos	Yes												Pim3	Pim3_Pim1_group	2.7765
SHANK3	F2Z3L0	SH3 and multiple ankyrin repeat domains protein 3	186.49	1	0.00450588	GPSGLASPRPLQR	S	366	-2.37557	-3.36471		-2.87014	0.0371386	0.699428	Dephos		Yes		Yes									MAPK1	MAPK3_MAPK1_MAPK7_NLK_group	2.05612
MYPN	F5GWA6	Myopalladin	145.32	1	1.10535e-71	AKKNTKSPQPVND	S	867	-3.35482	-3.22622		-3.29052	0.018111	0.090936	Dephos		Yes										+	MAPK3	MAPK3_MAPK1_MAPK7_NLK_group	1.30379
MYPN	F5GWA6	Myopalladin	145.32	0.830471	2.55092e-115	QNPPPSSPKEFPF	S	684	-1.43612	-1.76481	-1.22497	-1.4753	0.0205174	0.272048			Yes			Yes								MAPK1	MAPK3_MAPK1_MAPK7_NLK_group	1.89589
MYPN	F5GWA6	Myopalladin	145.32	1	1.02822e-12	FQPRCVSPIPVSP	S	813	-0.480901	-1.59125	-1.87511	-1.31575	0.0760341	0.736803			Yes										+	MAPK3	MAPK3_MAPK1_MAPK7_NLK_group	1.75316
MYPN	F5GWA6	Myopalladin	145.32	0.993012	1.02822e-12	VSPIPVSPTSRIQ	S	818	-0.480901	-1.59125	-1.87511	-1.31575	0.0760341	0.736803			Yes			Yes							+	MAPK1	MAPK3_MAPK1_MAPK7_NLK_group	1.89589
MYPN	F5GWA6	Myopalladin	145.32	0.957304	9.46187e-33	TIQQCQSPTNYLQ	S	418	-0.5858	-0.914488	-0.812375	-0.770887	0.0322926	0.168226			Yes										+	MAPK3	MAPK3_MAPK1_MAPK7_NLK_group	0.996765
MYPN	F5GWA6	Myopalladin	145.32	0.767851	1.2332e-26	GDTTPGSSPSSLY	S	569			-0.667029	-0.667029				Yes												MAPK3	MAPK3_MAPK1_MAPK7_NLK_group	0.469507
MYPN	F5GWA6	Myopalladin	145.32	0.977509	0.000132615	PEDDKGSEASSEA	S	254	-0.516883			-0.516883				Yes					Yes							CK1alpha	CK1_group	1.3564
MYPN	F5GWA6	Myopalladin	145.32	0.995369	3.72257e-16	PDQMKHSPNLSFE	S	108	-0.618229	-0.289126		-0.453678	0.216177	0.232711			Yes											MAPK3	MAPK3_MAPK1_MAPK7_NLK_group	0.818493
MYPN	F5GWA6	Myopalladin	145.32	1	9.52972e-221	EFRLERTPVDESD	T	923	0.0742314	-0.449218	-0.323543	-0.232843	0.374122	0.273257	Stable		Yes											DAPK3	DAPK_group	1
MYPN	F5GWA6	Myopalladin	145.32	0.820542	1.2332e-26	AAGGDTTPGSSPS	T	251	-0.516883		0.164221	-0.176331	0.691121	0.481614	Stable		Yes										+	MAPK3	MAPK3_MAPK1_MAPK7_NLK_group	1.68639
MYPN	F5GWA6	Myopalladin	145.32	1	5.93604e-09	GLAKKNTKSPQPV	T	609			-0.167743	-0.167743				Yes					Yes	Yes
MYPN	F5GWA6	Myopalladin	145.32	0.767851	1.2332e-26	DTTPGSSPSSLYY	S	255	-0.516883		0.188266	-0.164309	0.716081	0.498616	Stable		Yes		Yes								+	MAPK3	MAPK3_MAPK1_MAPK7_NLK_group	1.7323
MYPN	F5GWA6	Myopalladin	145.32	0.999998	3.01863e-24	PTSSKESPQEAKR	S	131	-0.146531	-0.124063		-0.135297	0.583174	0.0158872	Stable		Yes		Yes								+	CK1alpha	CK1_group	1.3564
MYPN	F5GWA6	Myopalladin	145.32	1	9.52972e-221	RTPVDESDDEIQH	S	928	0.0295589	-0.00460925	0.0116752	0.0122083	0.941968	0.0170903	Stable	Yes							Yes	Yes			+	CK2a2	CK2_group	0.547492
MYPN	F5GWA6	Myopalladin	145.32	0.862002	2.6519e-77	KTPEPSSPVKEPP	S	644	0.0230424	0.0104976		0.01677	0.946235	0.00887048	Stable		Yes	Yes		Yes								MAPK1	MAPK3_MAPK1_MAPK7_NLK_group	1.89589
MYPN	F5GWA6	Myopalladin	145.32	0.88173	3.48004e-19	TKTPEPSSPVKEP	S	643	0.0886844		-0.0251706	0.0317569	0.897404	0.0805076	Stable	Yes							Yes				+	TGFbR2	ACTR2_ACTR2B_TGFbR2_group	0.309428
MYPN	F5GWA6	Myopalladin	145.32	0.99972	3.60868e-30	TIQRTVSKESLLV	S	759	-0.412981	-0.0666748	0.849466	0.12327	0.804337	0.652306		Yes						Yes					+	CaMKIIalpha	CaMKII_group	1.90165
MYPN	F5GWA6	Myopalladin	145.32	0.888597	3.41597e-26	AIEPQPSPPHSEP	S	561	-0.0217018		0.281229	0.129763	0.659739	0.214204	Stable		Yes											MAPK3	MAPK3_MAPK1_MAPK7_NLK_group	1.56519
MYPN	F5GWA6	Myopalladin	145.32	0.999835	1.65554e-43	CQDNPRSPTSSKE	S	124	-0.146531	-0.117163	2.09875	0.611686	0.515874	1.28792			Yes			Yes							+	MAPK3	MAPK3_MAPK1_MAPK7_NLK_group	1.67788
MYPN	F5GWA6	Myopalladin	145.32	1	0.00069877	QARKRLSPDQMKH	S	865	0.627513			0.627513					Yes
MYO9B	F5GWA6	Myopalladin	145.32	0.899836	0.000791572	PHSEPPSVEQPPK	S	1294								Yes											+
PCDH7	F5GWJ1	Protocadherin-7	136.57	1	3.49726e-47	DHEDFFTPQQHDK	T	924	-2.38798	-0.751464	-1.86667	-1.6687	0.0601555	0.836025			Yes
PCDH1	F5GWJ1	Protocadherin-7	136.57	1	0.00756519	PQQHDKSKKPKKD	S	918			-1.14679	-1.14679				Yes							Yes				+
PCDH7	F5GWJ1	Protocadherin-7	136.57	0.981275	3.02933e-47	RHYKSSSPLPTVQ	S	1000	-0.630952	-0.936214	-0.780058	-0.782408	0.0300005	0.152644			Yes										+
PCDH7	F5GWJ1	Protocadherin-7	136.57	0.964556	0.0014359	NEKLSDSPSMGRY	S	974	-0.213437	-0.456701		-0.335069	0.288488	0.172014			Yes
PCDH7	F5GWJ1	Protocadherin-7	136.57	1	6.65861e-20	SMGRYRSVNGGPG	S	982	-0.0270868	-0.120086	0.248142	0.0336563	0.87395	0.191482	Stable	Yes						Yes					+
PCDH7	F5GWJ1	Protocadherin-7	136.57	0.956088	0.0014359	SVNEKLSDSPSMG	S	972	0.0535284	0.319856		0.186692	0.520126	0.188322	Stable	Yes					Yes
PCDH7	F5GWJ1	Protocadherin-7	136.57	0.999605	3.02933e-47	VQLHPQSPTAGKK	S	1011	0.588421	0.81975	-0.820975	0.195732	0.767281	0.888059			Yes			Yes							+
PCDH7	F5GWJ1	Protocadherin-7	136.57	1	6.65861e-20	VNGGPGSPDLARH	S	989	0.445621	0.15756	0.248142	0.283774	0.190904	0.147299			Yes			Yes							+
DNMT1	F5GX68	Cytosine-specific methyltransferase;DNA (cytosine-5)-methyltransferase 1	183.38	1	2.34615e-39	EAKPEPSPSPRIT	S	152	-2.4416	-2.48287		-2.46223	0.0201226	0.0291886	Dephos		Yes										+	GSK3beta	GSK3_group	8.40188
DNMT1	F5GX68	Cytosine-specific methyltransferase;DNA (cytosine-5)-methyltransferase 1	183.38	0.99986	3.68262e-16	IFDANESGFESYE	S	394	-0.907982		-0.646992	-0.777487	0.0864123	0.184548		Yes								Yes			+	GSK3beta	GSK3_group	11.1474
DNMT1	F5GX68	Cytosine-specific methyltransferase;DNA (cytosine-5)-methyltransferase 1	183.38	0.999973	0.000407322	FNIKLSSPVKRPR	S	954	0.191436	-0.228726		-0.018645	0.956676	0.2971	Stable		Yes	Yes									+	GSK3beta	GSK3_group	5.10642
DNMT1	F5GX68	Cytosine-specific methyltransferase;DNA (cytosine-5)-methyltransferase 1	183.38	1	1.46089e-45	NIPEMPSPKKMHQ	S	714	0.66421	0.282404	-0.0140696	0.310848	0.313388	0.340033			Yes	Yes								mTOR	+	GSK3beta	GSK3_group	6.18361
DNMT1	F5GX68	Cytosine-specific methyltransferase;DNA (cytosine-5)-methyltransferase 1	183.38	0.999847	0.000345613	GMADANSPPKPLS	S	127	0.203138		0.955816	0.579477	0.284512	0.532223			Yes	Yes									+	CDK1	CDK2_CDK3_CDK1_CDK5_group	1.88109
DNMT1	F5GX68	Cytosine-specific methyltransferase;DNA (cytosine-5)-methyltransferase 1	183.38	1	1.32549e-30	TPRRSKSDGEAKP	S	143	3.0486	2.53207		2.79034	0.0233143	0.365241	Increased	Yes						Yes		Yes		Akt1	+	RSK2	RSK_group	3.41688
DNMT1	F5GX68	Cytosine-specific methyltransferase;DNA (cytosine-5)-methyltransferase 1	183.38	1	6.58023e-40	KPEPSPSPRITRK	S	154	2.74565	3.83222		3.28893	0.0347598	0.768324	Increased		Yes										+	GSK3beta	GSK3_group	8.28798
ATF7IP	F5GX74	Activating transcription factor 7-interacting protein 1	137.49	0.812178	5.10617e-08	SPSKQESSESLPK	S	937			-2.76481	-2.76481				Yes						Yes					+
ATF7IP	F5GX74	Activating transcription factor 7-interacting protein 1	137.49	0.835236	5.09196e-41	NVPSVPSPSIQRN	S	860	-2.02668	-2.45012	-2.80618	-2.42766	0.0178122	0.390237	Dephos		Yes											MAPK9	JNK_group	1.52013
ATF7IP	F5GX74	Activating transcription factor 7-interacting protein 1	137.49	0.9711	4.03426e-17	GPSGLYSPSTNRG	S	907	-1.91746	-2.91154	-2.21853	-2.34918	0.0204144	0.509753	Dephos		Yes		Yes								+	MAPK9	JNK_group	2.04764
ATF7IP	F5GX74	Activating transcription factor 7-interacting protein 1	137.49	0.999999	1.77846e-60	LSPHNITPEPVSK	T	126	-0.327982	-0.524465	0.13397	-0.239492	0.42103	0.338019	Stable		Yes										+	MAPK3	MAPK3_MAPK1_MAPK7_NLK_group	1.429
ATF7IP	F5GX74	Activating transcription factor 7-interacting protein 1	137.49	1	1.77846e-60	LNCEPLSPHNITP	S	121	0.257131	-0.524465	0.13397	-0.0444544	0.895588	0.420238	Stable		Yes			Yes							+	MAPK1	MAPK3_MAPK1_MAPK7_NLK_group	1.89589
ATF7IP	F5GX74	Activating transcription factor 7-interacting protein 1	137.49	0.950263	0.000661435	QIQSKDSLDEKNK	S	491			0.0952809	0.0952809				Yes					Yes			Yes				CaMKIIalpha	CaMKII_group	0.798835
ATF7IP	F5GX74	Activating transcription factor 7-interacting protein 1	137.49	0.820581	5.10617e-08	LEEKMESSFGSPS	S	481	0.141171	0.384075	-0.00475306	0.173498	0.428309	0.19642	Stable	Yes						Yes					+	PKCbeta	PKC_group	0.772509
ATF7IP	F5GX74	Activating transcription factor 7-interacting protein 1	137.49	0.999636	1.55138e-20	MESSFGSPSKQES	S	485	0.201257	0.215396	0.271914	0.229522	0.207197	0.0373867	Stable		Yes	Yes	Yes								+	CK1alpha	CK1_group	1.3564
ATF7IP	F5GX74	Activating transcription factor 7-interacting protein 1	137.49	0.99441	1.55138e-20	EEKMESSFGSPSK	S	482	0.217107	0.215396	0.271914	0.234805	0.197946	0.0321484	Stable	Yes							Yes				+	TGFbR2	ACTR2_ACTR2B_TGFbR2_group	0.676952
ATF7IP	F5GX74	Activating transcription factor 7-interacting protein 1	137.49	0.961309	1.98218e-33	RRKRSKSEDMDNV	S	567	0.72657	-0.218223		0.254173	0.653334	0.668069		Yes						Yes					+	CaMKIIalpha	CaMKII_group	1.90165
ATF6	F5GX74	Activating transcription factor 7-interacting protein 1	137.49	0.968691	2.55884e-09	EQNSNTTPRIENQ	T	16	0.415434			0.415434					Yes
ATF7IP	F5GX74	Activating transcription factor 7-interacting protein 1	137.49	1	2.93018e-16	PPNPPVSPGKTVN	S	681	0.0268709	1.71568		0.871273	0.389844	1.19417			Yes	Yes		Yes							+	MAPK3	MAPK3_MAPK1_MAPK7_NLK_group	1.75787
FRS2	F5GX82	Protein furry homolog-like	339.59	0.882188	0.00289024	RGDRRRSNTLDIM	S	132			-0.700351	-0.700351				Yes					Yes	Yes					+
FRYL	F5GX82	Protein furry homolog-like	339.59	1	8.15857e-19	PQVDINSPINAKK	S	844	-0.203618		-0.013498	-0.108558	0.683205	0.134435	Stable		Yes										+	MAPK3	MAPK3_MAPK1_MAPK7_NLK_group	1.40506
FRYL	F5GX82	Protein furry homolog-like	339.59	0.997954	9.9126e-19	YGGDTGSPEISFT	S	2272	0.115166	0.527783	-0.0654344	0.192505	0.482348	0.304077	Stable		Yes										+	CK1alpha	CK1_group	1.3564
NR4A1	F5GXF0	Nuclear receptor subfamily 4 group A member 1	70.451	0.999985	3.63047e-09	YGTPAPSPGPRDH	S	68		-1.83419		-1.83419					Yes		Yes
NR4A1	F5GXF0	Nuclear receptor subfamily 4 group A member 1	70.451	0.79194	9.26495e-05	SPPTGPSPSLAQS	S	253	-2.87007		0.359379	-1.25535	0.489865	2.28357			Yes
NR4A1	F5GXF0	Nuclear receptor subfamily 4 group A member 1	70.451	0.971173	4.71484e-07	PAFFSFSPPTGPS	S	247	-2.87007		0.509204	-1.18043	0.530182	2.38951			Yes
NR4A1	F5GXF0	Nuclear receptor subfamily 4 group A member 1	70.451	0.867825	4.71484e-07	SPSLAQSPLKLFP	S	259	-2.87007		0.659039	-1.10552	0.570577	2.49546			Yes	Yes	Yes
NR2C2	F5GXF0	Nuclear receptor subfamily 4 group A member 1	70.451	0.976309	3.63047e-09	IQAQYGTPAPSPG	T	65			0.218548	0.218548					Yes										+
ZNF185	F5GXF7	Zinc finger protein 185	76.856	0.926719	3.98147e-05	QPADPSTPEQQNS	T	551			1.10874	1.10874					Yes			Yes							+
ZNF185	F5GXF7	Zinc finger protein 185	76.856	0.91483	3.98147e-05	TPEQQNSPSGSEQ	S	545			1.10874	1.10874					Yes
PTMS	F5GXR3	Parathymosin	12.074	1	1.06395e-46	__MSEKSVEAAAE	S	5	-0.400301	-0.482022	-0.514804	-0.465709	0.0566821	0.0589686		Yes							Yes				+
PTK2	F5GXR3		12.074	0.999836	1.42377e-05	QPEATPSPGPHRR	S	887			-0.464145	-0.464145					Yes										+
PTMS	F5GXR3	Parathymosin	12.074	1	1.06395e-46	_____MSEKSVEA	S	2	-0.203685	0.281053	-0.511772	-0.144801	0.659913	0.399679	Stable	Yes
PTMS	F5GXR3		12.074	0.972942	1.42377e-05	CSQPEATPSPGPH	T	60									Yes
LPIN1	F5GY24	Phosphatidate phosphatase LPIN1	107.86	0.999788	6.15135e-11	ARSANQSPQSVGS	S	519	0.352646		-0.102725	0.12496	0.717623	0.321996	Stable		Yes		Yes								+
LPIN1	F5GY24	Phosphatidate phosphatase LPIN1	107.86	0.999901	6.15135e-11	SDNGARSANQSPQ	S	523	0.352646		-0.102725	0.12496	0.717623	0.321996	Stable	Yes
LMO7	F5GY24	Phosphatidate phosphatase LPIN1	107.86	0.798591	1.97034e-05	ANQSPQSVGSSGV	S	370			0.938238	0.938238				Yes											+
MED24	F5GY88	Mediator of RNA polymerase II transcription subunit 24	112.18	0.997112	3.18216e-83	KLMRLLSSNEDDA	S	881	-0.226274		0.106343	-0.0599655	0.843384	0.235195	Stable	Yes						Yes		Yes			+	CaMKIIalpha	CaMKII_group	1.90165
MED24	F5GY88	Mediator of RNA polymerase II transcription subunit 24	112.18	0.996238	3.61113e-95	DANILSSPTDRSM	S	892	0.366924	-0.158983	0.22127	0.14307	0.572822	0.271534	Stable		Yes										+	CDK2	CDK2_CDK3_CDK1_CDK5_group	1.24922
CCDC120	F5GZU4	Coiled-coil domain-containing protein 120	70.91	1	0.00735463	SSFEGRSVPATPV	S	302			-2.29652	-2.29652				Yes
CCDC120	F5GZU4	Coiled-coil domain-containing protein 120	70.91	0.99624	3.91987e-12	VARTRRSNSSEAL	S	306			-2.29652	-2.29652				Yes					Yes	Yes					+
CBX8	F5GZU4	Coiled-coil domain-containing protein 120	70.91	0.999821	0.00735463	GRSVPATPVLTRG	T	332			-0.89476	-0.89476					Yes		Yes	Yes							+
CCDC120	F5GZU4	Coiled-coil domain-containing protein 120	70.91	0.99769	1.17898e-22	RRNSVASPTSPTR	S	283	0.0932897	0.933298	-0.0560285	0.32352	0.442481	0.533335			Yes										+
CCDC120	F5GZU4	Coiled-coil domain-containing protein 120	70.91	0.963639	1.17898e-22	SVASPTSPTRSLP	S	286	0.780142	0.933298	-0.0560285	0.55247	0.223322	0.53251			Yes	Yes		Yes							+
TRIM21	F5H012	E3 ubiquitin-protein ligase TRIM21	54.081	0.998102	4.19967e-12	KDLDITSPELRSV	S	266	0.120617	-0.24987	-0.0356239	-0.0549589	0.794544	0.185999	Stable		Yes										+	CDK2	CDK2_CDK3_CDK1_CDK5_group	1.1713
GPHN	F5H039	Gephyrin;Molybdopterin adenylyltransferase;Molybdopterin molybdenumtransferase	84.733	0.99284	7.95019e-40	TASLSTTPSESPR	T	279	-1.52442	-2.29246	-1.83184	-1.8829	0.020444	0.386559			Yes		Yes								+	MAPK3	MAPK3_MAPK1_MAPK7_NLK_group	1.59012
GPHN	F5H039	Gephyrin;Molybdopterin adenylyltransferase;Molybdopterin molybdenumtransferase	84.733	0.999758	7.95019e-40	STTPSESPRAQAT	S	283	-1.52442	-2.29246	-1.48233	-1.7664	0.0232193	0.456063			Yes		Yes								+	MAPK3	MAPK3_MAPK1_MAPK7_NLK_group	1.49596
GPHN	F5H039	Gephyrin;Molybdopterin adenylyltransferase;Molybdopterin molybdenumtransferase	84.733	0.987988	9.19226e-19	DTASLSTTPSESP	T	278	-1.55406		-0.938549	-1.24631	0.0741842	0.435233		Yes												LKB1	LKB1	2.39238
GPHN	F5H039	Gephyrin;Molybdopterin adenylyltransferase;Molybdopterin molybdenumtransferase	84.733	0.999865	5.46275e-15	SPPPPLSPPPTTS	S	207	-0.208678	0.513172	0.234448	0.179648	0.559964	0.364032	Stable		Yes			Yes							+	MAPK1	MAPK3_MAPK1_MAPK7_NLK_group	1.89589
GPHN	F5H039	Gephyrin;Molybdopterin adenylyltransferase;Molybdopterin molybdenumtransferase	84.733	1	5.46275e-15	ELEDLPSPPPPLS	S	201	-0.159509	0.513172	0.236333	0.196666	0.502071	0.33809	Stable		Yes										+	MAPK1	MAPK3_MAPK1_MAPK7_NLK_group	1.89589
TUT1	F5H0R1	Speckle targeted PIP5K1A-regulated poly(A) polymerase	98.434	0.999998	1.31973e-24	EQKEFQSPASKSP	S	171	-0.158816	-0.156785		-0.1578	0.527748	0.00143609	Stable		Yes
TUT1	F5H0R1	Speckle targeted PIP5K1A-regulated poly(A) polymerase	98.434	0.999721	1.31973e-24	QSPASKSPKGAAP	S	176	-0.158816	-0.0739573		-0.116387	0.639632	0.0600041	Stable		Yes
CPEB2	F5H160	Cytoplasmic polyadenylation element-binding protein 2	109.8	1	3.49219e-60	SRRSPVSPQLQQQ	S	526	-0.116348	-0.372841	-0.195726	-0.228305	0.257315	0.131313	Stable		Yes			Yes							+	PAK1	PAK_group	1.30175
CPEB2	F5H160	Cytoplasmic polyadenylation element-binding protein 2	109.8	1	3.49219e-60	QPQSRRSPVSPQL	S	529	-0.116348	-0.372841	-0.195726	-0.228305	0.257315	0.131313	Stable		Yes										+	MAPK3	MAPK3_MAPK1_MAPK7_NLK_group	0.879241
L1CAM	F5H1H0		139.67	1	1.02669e-11	ETFGEYSDNEEKA	S	1179	0.332278	0.0317986	0.0245899	0.129556	0.529777	0.1756	Stable	Yes							Yes	Yes			+	CK2alpha	CK2_group	32.57
L1CAM	F5H1H0	Neural cell adhesion molecule L1	139.67	0.967842	5.67281e-10	DSSGATSPINPAV	S	1246	0.704341	-0.288536	0.116051	0.177285	0.650889	0.499263	Stable		Yes		Yes							ERK2	+	MAPK1	MAPK3_MAPK1_MAPK7_NLK_group	21.0967
L1CAM	F5H1H0	Neural cell adhesion molecule L1	139.67	0.995379	7.73729e-07	AAGGNDSSGATSP	S	1241	0.439783	0.25324	0.166827	0.286616	0.182499	0.139505		Yes											+	CK2a2	CK2_group	8.14544
L1CAM	F5H1H0	Neural cell adhesion molecule L1	139.67	0.955402	7.73729e-07	NDSSGATSPINPA	T	1245	0.353662	0.310665	0.217608	0.293978	0.141373	0.0695449		Yes											+	CK2a2	CK2_group	4.19022
L1CAM	F5H1H0	Neural cell adhesion molecule L1	139.67	0.995719	5.67281e-10	AGGNDSSGATSPI	S	1242	0.353662	0.310665	0.625489	0.429939	0.0971045	0.170711		Yes							Yes					CK2alpha	CK2_group	10.8974
SENP7	F5H1J5	Septin-6	52.249	0.801022	4.01846e-05	GSQAGGSQTLKRD	S	46			-1.01913	-1.01913				Yes									Yes
RNF4	F5H1U2	E3 ubiquitin ligase RNF4	21.293	0.998999	0.000584571	VYVTTHTPRNARD	T	112	-0.0431107	-2.03291		-1.03801	0.381074	1.407			Yes										+
RNF25	F5H1U2	E3 ubiquitin ligase RNF4	21.293	0.999993	3.08611e-38	ADSCVVSSDDEEL	S	450			-0.325041	-0.325041				Yes								Yes			+
RNF4	F5H1U2	E3 ubiquitin ligase RNF4	21.293	0.999884	3.08611e-38	DSCVVSSDDEELS	S	94			0.0218923	0.0218923				Yes								Yes			+
MORC3	F5H1U9	Multiple PDZ domain protein	223.12	0.963686	1.10681e-05	TLSSSPTSTPELR	T	546		-3.42747		-3.42747				Yes											+
MPDZ	F5H1U9	Multiple PDZ domain protein	223.12	1	7.97503e-14	TKDADLSPVNASI	S	356			-1.72041	-1.72041					Yes
MPDZ	F5H1U9	Multiple PDZ domain protein	223.12	0.999798	1.50386e-18	MVPQSGSPEPESI	S	483			0.0425905	0.0425905					Yes										+	MAPK3	MAPK3_MAPK1_MAPK7_NLK_group	1.78508
DMWD	F5H269	DmX-like protein 1	340.24	0.826231	2.50514e-25	SPEKILSPFSQKY	S	495		-0.21176		-0.21176					Yes										+
WNK1	F5H2M7	Serine/threonine-protein kinase WNK1	304.64	1	2.64853e-13	PPAAPLSGRRRRP	S	2619	-2.83095	-2.78979	-2.00956	-2.54343	0.0182793	0.462804	Dephos	Yes											+	PKCalpha	PKC_group	3.05887
WNK1	F5H2M7	Serine/threonine-protein kinase WNK1	304.64	0.834215	1.31425e-08	AEKQSSTPGSLFL	T	12	-2.07789		-0.69635	-1.38712	0.170865	0.976899			Yes										+	DAPK3	DAPK_group	1
WNK1	F5H2M7	Serine/threonine-protein kinase WNK1	304.64	0.999964	3.68296e-09	PGSLFLSPPAPAP	S	19	-2.07789	0.686824	-0.69635	-0.695807	0.491788	1.38236			Yes		Yes								+	MAPK1	MAPK3_MAPK1_MAPK7_NLK_group	1.89589
WNK1	F5H2M7	Serine/threonine-protein kinase WNK1	304.64	0.91322	1.1932e-74	HLNGPSSDPEAAF	S	2510	-0.114488	0.232786	-0.228973	-0.0368916	0.87599	0.24046	Stable	Yes								Yes			+	CK2a2	CK2_group	0.536723
WNK1	F5H2M7	Serine/threonine-protein kinase WNK1	304.64	0.999994	8.76641e-07	QPSLVGSKEEPPP	S	174	-0.17441		0.248999	0.0372947	0.909784	0.299395	Stable	Yes								Yes			+	CK2a2	CK2_group	0.399768
WNK1	F5H2M7	Serine/threonine-protein kinase WNK1	304.64	1	1.89757e-19	RDVDDGSGSPHSP	S	2525	-0.0271603	0.119526		0.0461829	0.857359	0.103723	Stable	Yes							Yes				+	CK1alpha	CK1_group	1.3564
WNK1	F5H2M7	Serine/threonine-protein kinase WNK1	304.64	1	4.10111e-167	VDDGSGSPHSPHQ	S	2527	0.147828	0.0153013		0.0815645	0.749455	0.0937103	Stable		Yes										+	MAPK3	MAPK3_MAPK1_MAPK7_NLK_group	1.55515
WNK1	F5H2M7	Serine/threonine-protein kinase WNK1	304.64	1	2.98496e-09	EPPPARSGSGGGS	S	183	-0.180757	0.418311		0.118777	0.770113	0.423605	Stable	Yes												PAK1	PAK_group	0.902327
WNK1	F5H2M7	Serine/threonine-protein kinase WNK1	304.64	1	0.000934242	KEGPVASPPFMDL	S	2476			0.137124	0.137124					Yes										+	MAPK3	MAPK3_MAPK1_MAPK7_NLK_group	1.65387
WNK1	F5H2M7	Serine/threonine-protein kinase WNK1	304.64	1	4.10111e-167	GSGSPHSPHQLSS	S	2530	0.335941	0.259755		0.297848	0.290058	0.0538716			Yes			Yes						mTOR	+	MAPK3	MAPK3_MAPK1_MAPK7_NLK_group	0.991508
WNK1	F5H2M7	Serine/threonine-protein kinase WNK1	304.64	0.999999	1.44967e-39	PPARSGSGGGSAK	S	185	0.631151	0.233481		0.432316	0.255278	0.281195		Yes						Yes						PKBalpha	PKB_group	3.69452
CYLD	F5H2R7	Ubiquitin carboxyl-terminal hydrolase CYLD	107.3	1	1.95414e-09	TENRFHSLPFSLT	S	418	-1.80717	-1.65535	-1.4936	-1.65204	0.0169429	0.156815		Yes						Yes				IKK-beta	+	CaMKIIdelta	CaMKII_group	2.73874
CYLD	F5H2R7	Ubiquitin carboxyl-terminal hydrolase CYLD	107.3	0.999997	1.95414e-09	FHSLPFSLTKMPN	S	422	-1.80717		-1.13777	-1.47247	0.0627022	0.473343		Yes										IKK-beta	+	IKKbeta	IKKalpha_IKKbeta_group	7.50777
CIZ1	F5H2X7	Cip1-interacting zinc finger protein	102.96	0.873869	3.51177e-44	PNTQDKTPSKVTA	T	902	-2.86365		-1.07313	-1.96839	0.144312	1.26609			Yes	Yes	Yes									CDK2	CDK2_CDK3_CDK1_CDK5_group	15.5792
CIZ1	F5H2X7	Cip1-interacting zinc finger protein	102.96	0.846357	3.62833e-05	STPAATSTPSKQA	S	584			-1.28469	-1.28469				Yes											+	PKCbeta	PKC_group	1.21024
CIZ1	F5H2X7	Cip1-interacting zinc finger protein	102.96	0.999847	0.0004782	KAAKNPSPTTRPV	S	864	-0.104124	0.033924		-0.0350998	0.888143	0.0976143	Stable		Yes											CDK2	CDK2_CDK3_CDK1_CDK5_group	14.1079
CIZ1	F5H2X7	Cip1-interacting zinc finger protein	102.96	0.908249	0.00105841	QAQTQTSPEHLVL	S	350	-0.0922325		0.205364	0.0565656	0.846915	0.210432	Stable		Yes										+	CDK2	CDK2_CDK3_CDK1_CDK5_group	12.0428
CIT	F5H2X7	Cip1-interacting zinc finger protein	102.96	0.845227	3.62833e-05	SSTPAATSTPSKQ	T	1982	0.560324			0.560324				Yes											+
ZNF638	F5H330	Zinc finger protein 638	115.01	0.999999	0.000266063	EDVVQRSGHGTEF	S	585		-3.82701		-3.82701				Yes											+
ZNF638	F5H330	Zinc finger protein 638	115.01	1	2.97143e-31	ADIPIRSPFGIVK	S	383	-1.61967	-1.90943	-1.44477	-1.65796	0.018264	0.234681			Yes										+
ZNF638	F5H330	Zinc finger protein 638	115.01	0.982478	4.82585e-30	QKPKTSSGTKPSV	S	614	-1.23701	-1.54221		-1.38961	0.0391183	0.215806		Yes						Yes					+
ZNF638	F5H330	Zinc finger protein 638	115.01	1	0.00180013	RNPFRGSPKCFRS	S	552	-0.795934	-1.16157		-0.97875	0.0706154	0.25854			Yes										+
ZNF638	F5H330	Zinc finger protein 638	115.01	1	1.43115e-110	TQVTEQSPKVQSR	S	128	-0.769059	-1.00526		-0.887158	0.067152	0.167017			Yes										+
ZNF638	F5H330	Zinc finger protein 638	115.01	0.823201	4.82585e-30	PSVKPTSATKSDS	S	624	0.0754642	-1.51253		-0.718533	0.441617	1.12288		Yes						Yes
ZNF638	F5H330	Zinc finger protein 638	115.01	0.999908	2.68922e-06	NDYYAASPRIFPH	S	420			-0.20364	-0.20364					Yes										+
ZNF638	F5H330	Zinc finger protein 638	115.01	1	9.46718e-07	AADKGHSPAQKPK	S	605	-0.0608938			-0.0608938					Yes										+
SLC39A3	F5H385	Zinc transporter ZIP3	34.564	0.76715	0.00599256	ETFNAGSDVGSDS	S	125	0.175045			0.175045				Yes											+
SLC39A3	F5H385	Zinc transporter ZIP3	34.564	0.768458	0.00599256	AGSDVGSDSEYES	S	129	0.175045			0.175045				Yes								Yes			+
ATP1A1	F5H3A1	Sodium/potassium-transporting ATPase subunit alpha-1	113	1	2.03426e-32	YEPAAVSEQGDKK	S	16	-0.792682	-1.05582		-0.924251	0.0654972	0.186067		Yes											+
NR4A1	F5H4G9	Nuclear receptor subfamily 4 group A member 2	67.906	0.941077	8.38149e-06	QEPSPPSPPVSLI	S	64		-1.83419		-1.83419					Yes			Yes
BCKDHA	F5H5P2	2-oxoisovalerate dehydrogenase subunit alpha, mitochondrial	54.202	0.794558	8.0705e-11	DSSAYRSVDEVNY	S	381	0.157949	0.108612		0.133281	0.590469	0.0348867	Stable	Yes								Yes		BCKDK	+
BCKDHA	F5H5P2	2-oxoisovalerate dehydrogenase subunit alpha, mitochondrial	54.202	0.989842	3.63276e-59	YRIGHHSTSDDSS	S	371	0.328836	-0.0278618		0.150487	0.628713	0.252224	Stable	Yes								Yes		BCKDK	+
CALCR	F5H605		59.368	1	0.000718441	FSGEKISGQRDLQ	S	9	0.0913952	0.104403		0.0978989	0.690345	0.00919768	Stable	Yes					Yes
TUFT1	F5H607	Tuftelin	46.427	0.999986	0.00364293	RISKPPSPKPMPV	S	397			-0.832282	-0.832282					Yes		Yes	Yes								MAPK1	MAPK3_MAPK1_MAPK7_NLK_group	1.89589
CYB561	F5H757	Cytochrome b561	34.751	1	1.84984e-06	EGDSPGSQ_____	S	314								Yes									Yes
CXorf67	F5H757	Cytochrome b561	34.751	1	1.84984e-06	TLTEGDSPGSQ__	S	349									Yes		Yes
C12orf43	F5H7W8	Uncharacterized protein C12orf43	28.637	0.832077	3.19463e-29	SAVAATTPTSMAT	T	212			-3.71885	-3.71885					Yes										+	MAPK3	MAPK3_MAPK1_MAPK7_NLK_group	1.42354
C12orf43	F5H7W8	Uncharacterized protein C12orf43	28.637	1	1.62578e-64	AIHSPGTVEKEAK	T	183	-3.04513	-3.25885	0.551501	-1.91749	0.249266	2.14088		Yes											+	DAPK3	DAPK_group	1
C12orf43	F5H7W8	Uncharacterized protein C12orf43	28.637	0.999847	9.95275e-10	KKAKKASETSPFP	S	246	-0.728861	-0.862193	-0.966726	-0.852593	0.0244121	0.119223		Yes					Yes	Yes						PKCbeta	PKC_group	1.0034
C12orf43	F5H7W8	Uncharacterized protein C12orf43	28.637	0.866461	9.95275e-10	KKASETSPFPPAK	S	249	-0.728861	-0.862193		-0.795527	0.0703663	0.0942801			Yes										+	MAPK3	MAPK3_MAPK1_MAPK7_NLK_group	1.44521
C12orf43	F5H7W8	Uncharacterized protein C12orf43	28.637	0.99993	5.90472e-37	SDILQESAIHSPG	S	176	-0.396517	-0.332278	-0.312317	-0.347037	0.098518	0.0439978		Yes												GSK3beta	GSK3_group	0.383558
C12orf43	F5H7W8	Uncharacterized protein C12orf43	28.637	0.999997	3.09149e-74	QESAIHSPGTVEK	S	180	0.188781	0.210747	-0.561204	-0.0538922	0.877845	0.439482	Stable		Yes		Yes								+	MAPK3	MAPK3_MAPK1_MAPK7_NLK_group	1.5839
C12orf35	F5H7W8	Uncharacterized protein C12orf43	28.637	0.974216	0.000643484	AKKASETSPFPPA	T	1358			0.0581425	0.0581425				Yes											+
NAP1L4b	F5HFY4	Nucleosome assembly protein 1-like 4	44.078	0.999854	7.95436e-35	LDNVPHTPSSYIE	T	51	-0.172344	-0.68921	-0.414785	-0.425446	0.142073	0.258598			Yes			Yes							+
NAP1L4b	F5HFY4	Nucleosome assembly protein 1-like 4	44.078	0.973498	7.95436e-35	VPHTPSSYIETLP	S	54	-0.213906	-0.269632	-0.453228	-0.312255	0.148239	0.125225		Yes								Yes			+
NAP1L4b	F5HFY4	Nucleosome assembly protein 1-like 4	44.078	0.924975	2.03378e-30	NVPHTPSSYIETL	S	53	-0.222178	-0.232415	-0.124725	-0.193106	0.279404	0.0594405	Stable	Yes											+
NAP1L4b	F5HFY4	Nucleosome assembly protein 1-like 4	44.078	0.999999	8.94922e-147	FSDGVPSDSVEAA	S	12	-0.205796	-0.183709	-0.189666	-0.193057	0.266801	0.0114275	Stable	Yes											+
NAP1L4b	F5HFY4	Nucleosome assembly protein 1-like 4	44.078	1	8.94922e-147	__MADHSFSDGVP	S	5	-0.154811	-0.0306892	0.0952346	-0.0300886	0.871159	0.125024	Stable	Yes							Yes	Yes			+
NAP1L4b	F5HFY4	Nucleosome assembly protein 1-like 4	44.078	1	2.20196e-70	MADHSFSDGVPSD	S	7	0.224411	-0.138814	-0.0117819	0.0246048	0.906345	0.184326	Stable	Yes											+
NAP1L4b	F5HFY4	Nucleosome assembly protein 1-like 4	44.078	0.999904	1.7498e-28	AESEWHSENEEEE	S	125	-0.11352	0.27221		0.0793451	0.804337	0.272753	Stable	Yes								Yes			+
NUP153	F6QR24	Nuclear pore complex protein Nup153	157.34	0.99998	0.000284377	PVQRLMTPKPVSI	T	1492			-5.56697	-5.56697					Yes
NUP153	F6QR24	Nuclear pore complex protein Nup153	157.34	0.947966	1.88944e-12	GKNVFSSSGTSFS	S	1488	-3.00775	-3.51071	-5.42539	-3.98128	0.0272827	1.27567	Dephos	Yes											+	TGFbR2	ACTR2_ACTR2B_TGFbR2_group	0.637484
NUP153	F6QR24	Nuclear pore complex protein Nup153	157.34	0.999736	2.4746e-49	SSGTSFSGRKIKT	S	1494	-4.16623	-3.9568	-2.93898	-3.68734	0.0179773	0.6565	Dephos	Yes											+	PKCalpha	PKC_group	3.06258
NUP153	F6QR24	Nuclear pore complex protein Nup153	157.34	0.994175	1.49943e-95	SAFGTLSPSLGNS	S	240	-2.69031	-5.73639	-2.62499	-3.6839	0.0534043	1.77781			Yes										+	MAPK3	MAPK3_MAPK1_MAPK7_NLK_group	2.44579
NUP153	F6QR24	Nuclear pore complex protein Nup153	157.34	0.990918	1.88944e-12	NGKNVFSSSGTSF	S	1487	-3.80247	-3.54436		-3.67341	0.018111	0.182508	Dephos	Yes												PAK1	PAK_group	1.16832
NUP153	F6QR24	Nuclear pore complex protein Nup153	157.34	0.99041	7.97955e-32	KPAFNLSAFGTLS	S	369			-3.1034	-3.1034				Yes										ERK1;ERK2	+
NUP153	F6QR24	Nuclear pore complex protein Nup153	157.34	0.999939	0.000297535	SLEKMSSPLADAK	S	320	-3.01275	-2.75512		-2.88394	0.0200129	0.182171	Dephos		Yes									ERK1;ERK2	+	MAPK8	JNK_group	0.729468
NUP153	F6QR24	Nuclear pore complex protein Nup153	157.34	0.999996	8.38007e-89	IPSIVSSPLNSPL	S	334	-2.79316	-3.09857	-1.28789	-2.3932	0.0399645	0.969338	Dephos		Yes		Yes							ERK1;ERK2	+	MAPK3	MAPK3_MAPK1_MAPK7_NLK_group	2.01135
NUP153	F6QR24	Nuclear pore complex protein Nup153	157.34	1	8.38007e-89	VSSPLNSPLDRSG	S	338	-1.07215	-2.93214	-3.09648	-2.36692	0.0530964	1.12431			Yes		Yes							ERK1;ERK2	+	MAPK3	MAPK3_MAPK1_MAPK7_NLK_group	2.02563
NUP153	F6QR24	Nuclear pore complex protein Nup153	157.34	0.999994	6.14449e-05	TSQLGDSPFYPGK	S	257	-3.65743		-0.43808	-2.04775	0.30118	2.27642			Yes									ERK1;ERK2	+	MAPK3	MAPK3_MAPK1_MAPK7_NLK_group	1.28325
NUP153	F6QR24	Nuclear pore complex protein Nup153	157.34	1	1.38847e-36	DAKRIPSIVSSPL	S	330	-1.45332	-1.42196	-2.83344	-1.90291	0.0440743	0.806015		Yes						Yes					+	CaMKIIalpha	CaMKII_group	2.00175
NUP153	F6QR24	Nuclear pore complex protein Nup153	157.34	1	9.94056e-06	KQTGIETPNKSGK	T	730	-1.3876	-2.11816		-1.75288	0.0534043	0.516584			Yes	Yes	Yes								+	MAPK3	MAPK3_MAPK1_MAPK7_NLK_group	2.44579
NUP153	F6QR24	Nuclear pore complex protein Nup153	157.34	0.917902	1.63802e-10	RIPSIVSSPLNSP	S	333	-1.39787	-0.671475	-3.14377	-1.7377	0.12195	1.2707		Yes											+	TGFbR2	ACTR2_ACTR2B_TGFbR2_group	0.355535
NUP153	F6QR24	Nuclear pore complex protein Nup153	157.34	0.999999	0.00775316	IETPNKSGKTTLS	S	234	-1.54814			-1.54814				Yes												PKCbeta	PKC_group	1.13675
NUP153	F6QR24	Nuclear pore complex protein Nup153	157.34	0.79517	1.67582e-08	AQPTATSPVVYTR	S	734	-1.45601			-1.45601					Yes											PKCbeta	PKC_group	2.49482
NUP153	F6QR24	Nuclear pore complex protein Nup153	157.34	0.978907	2.5659e-05	TVSKNTSLPPLWS	S	203	-0.975652	-1.54176		-1.25871	0.0671917	0.400301		Yes						Yes					+	PAK1	PAK_group	0.931914
NUP153	F6QR24	Nuclear pore complex protein Nup153	157.34	0.999825	1.77209e-39	SPSSTGSPMFKFS	S	553	-0.859326	-1.10461	-1.53306	-1.16567	0.0302102	0.340995			Yes		Yes							ERK1;ERK2	+	MAPK3	MAPK3_MAPK1_MAPK7_NLK_group	2.16087
NUP153	F6QR24	Nuclear pore complex protein Nup153	157.34	1	2.77345e-22	NSPLDRSGIDITD	S	343	-0.756477		-1.21549	-0.985985	0.0824715	0.324573		Yes							Yes	Yes			+	TGFbR2	ACTR2_ACTR2B_TGFbR2_group	0.609993
NUP153	F6QR24	Nuclear pore complex protein Nup153	157.34	0.999999	7.94329e-06	GFSSRASDKDITV	S	192	-0.555736	-1.08597		-0.820852	0.124498	0.374931		Yes					Yes	Yes		Yes			+	PKCbeta	PKC_group	2.49482
NUP153	F6QR24	Nuclear pore complex protein Nup153	157.34	1	3.68911e-98	KSPGFASPKIDSV	S	650	0.239642	0.316133	-2.63204	-0.692087	0.569908	1.68048			Yes										+	MAPK3	MAPK3_MAPK1_MAPK7_NLK_group	1.22332
NUP153	F6QR24	Nuclear pore complex protein Nup153	157.34	1	3.68911e-98	VLDILKSPGFASP	S	645	0.40294	0.306466	-2.63204	-0.640876	0.605072	1.72507			Yes										+	MAPK3	MAPK3_MAPK1_MAPK7_NLK_group	2.16905
NUP153	F6QR24	Nuclear pore complex protein Nup153	157.34	1	0.00117961	CQAAKLSPRDTAK	S	664	-0.267861			-0.267861					Yes										+	MAPK3	MAPK3_MAPK1_MAPK7_NLK_group	1.15479
NUP153	F6QR24	Nuclear pore complex protein Nup153	157.34	1	1.81088e-08	STNCKKTPPEDCE	T	619	-0.082912	-0.217107		-0.150009	0.56272	0.0948899	Stable		Yes										+	MAPK3	MAPK3_MAPK1_MAPK7_NLK_group	1.29519
NUP153	F6QR24	Nuclear pore complex protein Nup153	157.34	0.990756	0.00180679	PSSIGFTFSVPVA	T	718			-0.134484	-0.134484				Yes											+
NUP153	F6QR24	Nuclear pore complex protein Nup153	157.34	1	3.36953e-12	SLPPLWSPEAERS	S	209	-0.112069	-0.0576929		-0.0848811	0.729178	0.0384499	Stable		Yes										+	MAPK3	MAPK3_MAPK1_MAPK7_NLK_group	1.95302
NUP153	F6QR24	Nuclear pore complex protein Nup153	157.34	0.996384	0.00180679	NVLPPSSIGFTFS	S	575			0.203153	0.203153				Yes												ICK	RCK_group	0.35036
NUP153	F6QR24	Nuclear pore complex protein Nup153	157.34	0.99592	3.79239e-07	ERSHSLSQHTATS	S	579			0.203153	0.203153				Yes									Yes
NUP133	F6QR24	Nuclear pore complex protein Nup153	157.34	0.762536	4.81438e-05	FSSSGTSFSGRKI	S	13	1.23769			1.23769				Yes
NUP153	F6QR24	Nuclear pore complex protein Nup153	157.34	0.999066	1.77209e-39	NKVQMTSPSSTGS	S	547	1.12208	1.05257	1.90471	1.35978	0.0351548	0.473198			Yes									ERK1;ERK2	+	MAPK3	MAPK3_MAPK1_MAPK7_NLK_group	1.94956
KIAA0100	F6XS94	UPF0378 protein KIAA0100	253.68	1	1.69385e-06	SSGVRRSFRKSPE	S	2090	-0.149585	-0.219215		-0.1844	0.471671	0.0492361	Stable	Yes					Yes	Yes					+
KIAA0100	F6XS94	UPF0378 protein KIAA0100	253.68	1	1.69385e-06	RRSFRKSPEHPVD	S	2094	-0.130239	0.316816		0.0932882	0.785253	0.316115	Stable		Yes		Yes
EIF3J	F8VP89		31.22	0.997853	1.10515e-13	PRRGDDSFGDSYD	S	127			-0.709908	-0.709908				Yes							Yes	Yes			+
KIF13B	F8VPJ2	Kinesin-like protein KIF13B	202.79	0.998705	9.10855e-08	SRRSISSPNVNRL	S	1382	-2.4959		-2.00691	-2.2514	0.0282042	0.345768	Dephos		Yes										+
KIF13B	F8VPJ2	Kinesin-like protein KIF13B	202.79	0.7673	9.10855e-08	LSRRSISSPNVNR	S	1381	-1.83918		-2.34684	-2.09301	0.0306866	0.35897	Dephos	Yes						Yes					+
KIF13B	F8VPJ2	Kinesin-like protein KIF13B	202.79	0.999887	0.000586512	GKLSRRSISSPNV	S	1379	-2.12576		-2.00691	-2.06634	0.02259	0.084042	Dephos	Yes					Yes	Yes					+
KIF13B	F8VPJ2	Kinesin-like protein KIF13B	202.79	0.999719	9.10855e-08	PNVNRLSGSRQDL	S	1389	-2.35262		-1.6148	-1.98371	0.0449967	0.521715		Yes					Yes	Yes					+
KIF13B	F8VPJ2	Kinesin-like protein KIF13B	202.79	0.850133	3.88564e-05	APALSVSPQNNHS	S	1432	-0.769354	-2.80892	-1.6509	-1.74306	0.080348	1.0229			Yes										+
KIF13B	F8VPJ2	Kinesin-like protein KIF13B	202.79	0.992474	3.88564e-05	SPQNNHSPDPGLS	S	1438	-0.769354	-2.80892	-1.43845	-1.67224	0.0902415	1.03969			Yes										+
KIF13A	F8VPJ2	Kinesin-like protein KIF13B	202.79	1	0.00308106	KRGKRPSPLAHQP	S	1447	0.942533			0.942533					Yes
DDX39B	F8VQ10	Spliceosome RNA helicase DDX39B	50.745	0.999965	1.23428e-13	VKGSYVSIHSSGF	S	41	0.0267293	-1.71475	-2.25366	-1.31389	0.181074	1.19187		Yes											+
DDX39B	F8VQ10	Spliceosome RNA helicase DDX39B	50.745	0.999977	1.23428e-13	KKDVKGSYVSIHS	S	38	-0.564115	-0.230941	-1.23303	-0.676028	0.147413	0.510332		Yes					Yes						+
DDX39B	F8VQ10	Spliceosome RNA helicase DDX39B	50.745	1	1.1206e-06	PHIVVGTPGRILA	T	187	0.0106366	-0.385265	-0.421048	-0.265226	0.289168	0.239573			Yes	Yes									+
UIMC1	F8VQY2	BRCA1-A complex subunit RAP80	79.856	1	0.000787394	RRDLNESPVKSFV	S	678	-0.176283	-0.145482		-0.160883	0.521259	0.0217799	Stable		Yes	Yes									+
UIMC1	F8VQY2	BRCA1-A complex subunit RAP80	79.856	1	1.22377e-13	EAREVNSQEEEEE	S	44			0.462495	0.462495				Yes								Yes	Yes		+
UIMC1	F8VQY2	BRCA1-A complex subunit RAP80	79.856	1	1.7498e-07	DAFIVISDSDGEE	S	46			0.462495	0.462495				Yes								Yes			+
UIMC1	F8VQY2	BRCA1-A complex subunit RAP80	79.856	1	1.7498e-07	FIVISDSDGEEPK	S	101	1.07341			1.07341				Yes								Yes			+
METAP2	F8VQZ7	Methionine aminopeptidase;Methionine aminopeptidase	52.82	1	1.25496e-76	RRKKKKSKGPSAG	S	45	-1.93716	-2.79198	-4.11578	-2.94831	0.034476	1.09769	Dephos	Yes					Yes	Yes						EIF2AK2	EIF2AK2	3.77342
CASP4	F8VVS7	Caspase;Caspase-9;Caspase-9 subunit p35;Caspase-9 subunit p10	46.452	0.766475	8.87477e-05	TSPEDESPGSNPE	S	83			-0.333424	-0.333424					Yes										+
FGD4	F8VWL3		101	0.864903	2.13067e-06	SSNIHQTPRHKAL	T	125	-3.77063	-2.96796		-3.3693	0.0259332	0.567575	Dephos		Yes											MAPK8	JNK_group	1.14412
FGD4	F8VWL3		101	0.971938	5.87022e-08	PLHLQNSPSSNIH	S	117	-0.474492	-2.76823	-0.0426443	-1.09512	0.324748	1.46495			Yes											MAPK8	JNK_group	1.19719
FGD4	F8VWL3		101	0.976828	5.87022e-08	AKHSAASPKPQVP	S	102	0.102994	-2.76823	-0.0426443	-0.902626	0.447146	1.6173			Yes											MAPK3	MAPK3_MAPK1_MAPK7_NLK_group	1.37638
SLC38A1	F8VX04	Sodium-coupled neutral amino acid transporter 1	56.195	0.999933	0.000219017	ESRRSLTNSHLEK	T	54	-1.12199	0.0807286		-0.52063	0.468998	0.85045		Yes						Yes					+	PAK1	PAK_group	1.29742
SLC38A1	F8VX04	Sodium-coupled neutral amino acid transporter 1	56.195	1	3.04454e-14	DRESRRSLTNSHL	S	52	0.334683	0.0388509		0.186767	0.531038	0.209185	Stable	Yes					Yes	Yes					+	PKCbeta	PKC_group	1.69369
SLC38A1	F8VX04	Sodium-coupled neutral amino acid transporter 1	56.195	1	3.04454e-14	RRSLTNSHLEKKK	S	56	1.52105	-0.53077		0.49514	0.66325	1.45086		Yes								Yes			+	PAK1	PAK_group	1.29781
KANSL2	F8VX10	KAT8 regulatory NSL complex subunit 2	74.68	1	6.55255e-46	PDSEADSIDSDQE	S	351	0.0533894			0.0533894				Yes											+	CK2a2	CK2_group	0.540968
KANSL2	F8VX10	KAT8 regulatory NSL complex subunit 2	74.68	1	6.55255e-46	EADSIDSDQEDPL	S	355	0.0533894			0.0533894				Yes								Yes			+	CK1alpha	CK1_group	1.3564
KANK1	F8VX10	KAT8 regulatory NSL complex subunit 2	74.68	1	6.55255e-46	WRGDPDSEADSID	S	253	0.715893			0.715893				Yes								Yes
STRN4	F8VYA6	Striatin-4	81.265	1	1.12908e-18	RSLLGRSLELNGA	S	206			0.233125	0.233125				Yes											+	CaMKIIalpha	CaMKII_group	1.44076
PCBP2	F8VZX2		33.8	0.948002	7.65849e-26	RPKPSSSPVIFAG	S	189	-0.667424	-0.660929	-0.704252	-0.677535	0.0284835	0.0233647			Yes
PPHLN1	F8W0Q9	Periphilin-1	44.682	1	0.00170011	DGFRRKSFYSSHY	S	179		-4.33156		-4.33156				Yes					Yes	Yes					+	CaMKIIalpha	CaMKII_group	1.55257
PPHLN1	F8W0Q9	Periphilin-1	44.682	1	1.83359e-09	SYSFHQSQHRKSV	S	185	-2.03481	-2.887		-2.4609	0.0389306	0.602588	Dephos	Yes									Yes		+	PKCbeta	PKC_group	2.49482
PPHLN1	F8W0Q9	Periphilin-1	44.682	0.999998	2.34938e-11	WTRDDHSASRQPE	S	110	-2.71454	-1.75527		-2.23491	0.0509573	0.678304		Yes							Yes				+	PKCbeta	PKC_group	1.41099
PPHLN1	F8W0Q9	Periphilin-1	44.682	1	1.39719e-06	PYKRDNTFFRESP	T	146	0.00460925	-1.5147		-0.755047	0.40733	1.07432		Yes						Yes	Yes					PKCbeta	PKC_group	2.49482
PPHLN1	F8W0Q9	Periphilin-1	44.682	1	2.50459e-39	NTFFRESPVGRKD	S	151	-0.615508	-0.896233	-0.636543	-0.716095	0.0348916	0.156358			Yes										+	CDK1	CDK2_CDK3_CDK1_CDK5_group	0.684634
PPFIBP1	F8W0Q9	Periphilin-1	44.682	0.99115	0.000109602	SPERSKSYSFHQS	S	997			-0.232906	-0.232906				Yes						Yes					+
PPHLN1	F8W0Q9	Periphilin-1	44.682	0.999917	3.3973e-12	KTSRDTSPSSGSA	S	223	0.313478	0.288893		0.301185	0.281915	0.0173844			Yes		Yes								+	MAPK3	MAPK3_MAPK1_MAPK7_NLK_group	0.993925
PPHLN1	F8W0Q9	Periphilin-1	44.682	0.750061	3.21571e-10	VQSLKTSRDTSPS	S	219	0.420294	0.192398		0.306346	0.317372	0.161147		Yes					Yes						+	GSK3beta	GSK3_group	0.47537
TROAP	F8W130	Tastin	93.448	0.994223	3.30277e-18	GKPPVATPSGPHS	T	415	-4.00106			-4.00106					Yes
TROAP	F8W130	Tastin	93.448	0.789541	3.30277e-18	GPHSNRTPSLQEV	T	424			-3.71116	-3.71116					Yes
TROAP	F8W130	Tastin	93.448	0.999941	6.67065e-11	LRGVSPTPSKIPV	T	18	-2.36565	-2.06674	-5.66806	-3.36682	0.0793715	1.99853			Yes	Yes
TROAP	F8W130	Tastin	93.448	0.989131	2.20359e-36	PTLTSYSVLRRLT	S	344		-3.03117	-3.51929	-3.27523	0.0212451	0.345156	Dephos	Yes
TROAP	F8W130	Tastin	93.448	0.999958	0.00403574	QPKTRFTPMPSTP	T	358	-1.39688	-3.83592	-3.90236	-3.04506	0.0510341	1.42775			Yes
TROAP	F8W130	Tastin	93.448	1	0.00403574	FTPMPSTPRVQQA	T	362	-1.39688	-3.83592	-3.39739	-2.87673	0.047643	1.30021	Dephos		Yes			Yes
TROAP	F8W130	Tastin	93.448	1	0.00403574	RFTPMPSTPRVQQ	S	363	-1.39688	-3.83592	-3.39739	-2.87673	0.047643	1.30021	Dephos	Yes
TROAP	F8W130	Tastin	93.448	0.761405	0.000312908	SSRTSVSQASGLL	S	271			-2.70529	-2.70529				Yes									Yes
TROAP	F8W130	Tastin	93.448	1	8.16685e-11	LEELRPSPRGQNV	S	98	-2.28567	-1.96129	-2.58318	-2.27671	0.017061	0.311043	Dephos		Yes
TROAP	F8W130	Tastin	93.448	0.997951	5.06587e-36	RLQALISPSGPSF	S	213	-2.11466	-2.41151	-2.05752	-2.19456	0.014251	0.19004	Dephos		Yes
TROAP	F8W130	Tastin	93.448	0.954053	5.06587e-36	HPSTRPSFQELRR	S	226	-2.11466	-2.3029	-1.97721	-2.13159	0.0141987	0.163507	Dephos	Yes					Yes	Yes		Yes
TROAP	F8W130	Tastin	93.448	1	6.67065e-11	PLLRGVSPTPSKI	S	16	-2.07279	-2.06674	-1.98805	-2.04253	0.0141987	0.0472757	Dephos		Yes
TROAP	F8W130	Tastin	93.448	0.992968	6.53553e-11	DSHLMPSPAPVAQ	S	307	-2.12645	-1.30048		-1.71346	0.0628487	0.584056			Yes
TROAP	F8W130	Tastin	93.448	1	6.53553e-11	HVVPCPSPFGRAQ	S	324	-2.12645	-1.30048		-1.71346	0.0628487	0.584056			Yes
TROAP	F8W130	Tastin	93.448	1	3.97112e-12	DEGGVASLGLAQR	S	278		-0.694033	-2.70529	-1.69966	0.211084	1.42217		Yes
TROAP	F8W130	Tastin	93.448	1	3.97112e-12	GEREVVTHSDEGG	T	269		-0.694033	-2.20805	-1.45104	0.181074	1.07057		Yes								Yes
TROAP	F8W130	Tastin	93.448	1	2.20359e-36	RAQRVPSPGPPTL	S	334		-2.89738	0.729962	-1.08371	0.585582	2.56491			Yes
TROAP	F8W130	Tastin	93.448	1	9.3133e-05	REVVTHSDEGGVA	S	252								Yes
TROAP	F8W130	Tastin	93.448	0.999751	0.000312908	SGLLLETPVQPAF	T	243									Yes
NRBF2	F8W6G1	Nuclear receptor-binding protein	60.829	0.817894	0.00021299	PSVKTPTPEPAEV	T	120	-0.236181			-0.236181					Yes
NRBP1	F8W6G1	Nuclear receptor-binding protein	60.829	0.80391	2.93159e-07	VPPSVKTPTPEPA	T	439	-0.389678	0.400777	0.131534	0.0475447	0.884774	0.401865	Stable		Yes										+
NRBP1	F8W6G1	Nuclear receptor-binding protein	60.829	0.984521	2.07931e-12	_____MSEGESQT	S	441			0.233396	0.233396				Yes								Yes			+
RANGAP1	F8W7I9	Ran GTPase-activating protein 1	57.774	0.99999	1.46714e-32	TFLAFPSPEKLLR	S	387	1.21562	1.48157	0.0780458	0.925076	0.152558	0.745505			Yes	Yes									+	CDK1	CDK2_CDK3_CDK1_CDK5_group	13.9032
RANGAP1	F8W7I9	Ran GTPase-activating protein 1	57.774	0.958739	1.46714e-32	PAPVLSSPPPADV	S	373	1.21089	1.92967	0.602898	1.24782	0.0699445	0.664154			Yes										+	CDK1	CDK2_CDK3_CDK1_CDK5_group	7.43061
MYOF	F8W8J4	Myoferlin	234.65	1	2.0286e-25	TIIPAKSPEKCRL	S	1915	0.10742	-0.12075		-0.006665	0.981867	0.161341	Stable		Yes	Yes									+	CDK1	CDK2_CDK3_CDK1_CDK5_group	0.694368
YIF1A	F8W9A1	Protein YIF1A	32.482	0.999998	4.69422e-14	__MAYHSGYGAHG	S	5	-2.79016			-2.79016				Yes
YIF1A	F8W9A1	Protein YIF1A	32.482	1	2.37816e-06	GYGAHGSKHRARA	S	12	2.23205			2.23205				Yes											+
CAMKK1	F8W9H1	Calcium/calmodulin-dependent protein kinase kinase 1	59.823	1	0.00375838	PARPSLSARKLSL	S	67	-3.18377			-3.18377				Yes												CaMKIV	CaMKIV	4.74441
CAMKK1	F8W9H1	Calcium/calmodulin-dependent protein kinase kinase 1	59.823	0.973914	1.52045e-09	GPASHISPRAWRR	S	100	-2.07333	0.453083	-0.811635	-0.810628	0.390984	1.26321			Yes											CDK1	CDK2_CDK3_CDK1_CDK5_group	1.66661
CAMKK1	F8W9H1	Calcium/calmodulin-dependent protein kinase kinase 1	59.823	0.969134	1.52045e-09	QAGPYATGPASHI	T	93	-2.07333	0.453083		-0.810125	0.564464	1.78645		Yes												GRK2	GRK_group	1.12903
CAMKK1	F8W9H1	Calcium/calmodulin-dependent protein kinase kinase 1	59.823	1	1.43036e-07	SMLRKRSFGNPFE	S	496	-0.613123	-0.813525	-0.796764	-0.741137	0.0288473	0.11118		Yes					Yes	Yes					+	AMPKa2	AMPK_group	3.70161
CAMK2G	F8W9H1	Calcium/calmodulin-dependent protein kinase kinase 1	59.823	1	0.00375838	LLPARPSLSARKL	S	325		-0.488412		-0.488412				Yes					Yes	Yes					+
PTPRM	F8WA38	Receptor-type tyrosine-protein phosphatase mu	165.21	0.999336	2.50255e-09	NGRSVSSPSSFTM	S	821	-0.136569	-0.36793	-0.237441	-0.247313	0.216912	0.115996	Stable		Yes										+	MAPK3	MAPK3_MAPK1_MAPK7_NLK_group	1.52161
PTPRM	F8WA38	Receptor-type tyrosine-protein phosphatase mu	165.21	0.832784	2.50255e-09	SVSSPSSFTMKTN	S	824	-0.119557	-0.36793		-0.243744	0.411232	0.175626	Stable	Yes											+	PKCepsilon	PKC_group	1.63796
MTMR1	F8WA39	Myotubularin-related protein 1	75.717	0.864932	5.36634e-19	ATSVHTSV_____	S	661								Yes											+
MTM1	F8WA39	Myotubularin-related protein 1	75.717	0.999605	1.29135e-46	SSERGSSPSHSAT	S	591									Yes										+
MTMR1	F8WA39	Myotubularin-related protein 1	75.717	0.893843	1.59674e-13	SATSVHTSV____	T	672								Yes
MGEA5	F8WA73	E3 ubiquitin-protein ligase MIB2	115.86	0.968128	2.23309e-05	ELQRRVSADSQPF	S	364			0.135697	0.135697				Yes					Yes	Yes					+
UCKL1	F8WAC3	Uridine kinase;Uridine-cytidine kinase-like 1	61.168	0.76685	0.0010208	ADPSPTSPPTARD	S	16	-2.11247	-1.45618		-1.78433	0.0464179	0.464074			Yes			Yes							+	MAPK1	MAPK3_MAPK1_MAPK7_NLK_group	1.89589
CHCHD3	F8WAR4	Coiled-coil-helix-coiled-coil-helix domain-containing protein 3, mitochondrial	27.735	1	6.49832e-32	SKSQRYSGAYGAS	S	50	0.109829	0.0495614	-0.128293	0.0103655	0.957208	0.123805	Stable	Yes					Yes	Yes					+
KIF21A	F8WCP6	Kinesin-like protein KIF21A	187.46	0.999999	2.18711e-05	AREKELSPPPGLP	S	1212		-0.0160684	-0.389347	-0.202707	0.531038	0.263948	Stable		Yes										+	MAPK1	MAPK3_MAPK1_MAPK7_NLK_group	1.89589
KIF21A	F8WCP6	Kinesin-like protein KIF21A	187.46	0.842928	3.25745e-24	SLSPPSSPPSRPR	S	1275	0.028852		0.0320936	0.0304728	0.898722	0.00229217	Stable		Yes		Yes	Yes							+	MAPK1	MAPK3_MAPK1_MAPK7_NLK_group	1.89589
KIF21A	F8WCP6	Kinesin-like protein KIF21A	187.46	0.980453	3.25745e-24	TSEASLSPPSSPP	S	1271	0.028852	0.133923	0.0444045	0.0690598	0.680308	0.0567088	Stable		Yes										+	MAPK1	MAPK3_MAPK1_MAPK7_NLK_group	1.89589
KIF20A	F8WCP6	Kinesin-like protein KIF21A	187.46	0.980201	7.00693e-06	KKIPEPSPVTRRK	S	857									Yes										+
DTL	F8WE01	Dystrobrevin alpha;Dystrobrevin beta	83.971	0.998098	0.000103095	EQASQPTPEKAQQ	T	520	-1.45791			-1.45791					Yes	Yes									+
KSR1	F8WEA9	Kinase suppressor of Ras 1	102.16	0.995207	8.49582e-06	ALHSFITPPTTPQ	T	270	-3.45487		-1.19837	-2.32662	0.155943	1.59559			Yes										+	MAPK3	MAPK3_MAPK1_MAPK7_NLK_group	13.2231
KSR1	F8WEA9	Kinase suppressor of Ras 1	102.16	0.81992	8.49582e-06	FITPPTTPQLRRH	T	274	-3.45487		-0.953749	-2.20431	0.196418	1.76856			Yes		Yes	Yes							+	MAPK1	MAPK3_MAPK1_MAPK7_NLK_group	15.3697
KSR1	F8WEA9	Kinase suppressor of Ras 1	102.16	0.999769	5.10607e-06	TLTRSKSHESQLG	S	311	0.00762609	-0.352759		-0.172566	0.583333	0.25483	Stable	Yes						Yes					+	RSK1	RSK_group	2.57568
C1orf144	F8WEE8	UPF0485 protein C1orf144	17.659	0.98027	1.8679e-23	SNGVVSSPNSTSR	S	54	-2.95534	-2.76033	1.31937	-1.46543	0.410234	2.41368			Yes										+
C1orf144	F8WEE8	UPF0485 protein C1orf144	17.659	1	1.79815e-74	RQTAGKSKSPPKV	S	17	-0.0255441	-0.204767	0.265501	0.0117299	0.961724	0.237339	Stable	Yes
C1orf144	F8WEE8	UPF0485 protein C1orf144	17.659	1	1.20597e-23	RKRILGSASPEEE	S	85	-0.235365	0.381104	0.145573	0.097104	0.724694	0.311079	Stable	Yes											+
C1orf144	F8WEE8	UPF0485 protein C1orf144	17.659	1	1.20597e-23	RILGSASPEEEQE	S	87	0.0880059	0.345253	0.407306	0.280188	0.210312	0.169302			Yes										+
C1orf144	F8WEE8	UPF0485 protein C1orf144	17.659	0.96037	6.66236e-17	RILKRPTSNGVVS	T	47	-1.90185		2.75224	0.425196	0.865424	3.29094		Yes					Yes	Yes
C1orf144	F8WEE8	UPF0485 protein C1orf144	17.659	1	1.79815e-74	TAGKSKSPPKVPI	S	19	0.715015	0.636593	0.265501	0.539036	0.0831522	0.240112			Yes	Yes
OTUD4	G3V0I6	OTU domain-containing protein 4	124.04	1	1.12186e-26	RPKEESSEDENEV	S	1023	-0.319748	-0.00934717	0.273239	-0.0186188	0.946209	0.296602	Stable	Yes							Yes	Yes			+	CK2a2	CK2_group	0.5328
OTUD4	G3V0I6	OTU domain-containing protein 4	124.04	1	1.12186e-26	QRPKEESSEDENE	S	1024	-0.319748	-0.00934717	0.273239	-0.0186188	0.946209	0.296602	Stable	Yes						Yes	Yes	Yes			+	CK2a2	CK2_group	0.595046
OTUD4	G3V0I6	OTU domain-containing protein 4	124.04	0.999999	0.000226317	SNYFGLSPEERRE	S	443	-0.101211	0.18182		0.0403045	0.886603	0.200133	Stable		Yes										+	MAPK3	MAPK3_MAPK1_MAPK7_NLK_group	0.927613
OTUD4	G3V0I6	OTU domain-containing protein 4	124.04	1	6.16683e-40	TAADVVSPGANSV	S	1006		-0.0196308	0.266715	0.123542	0.670203	0.202477	Stable		Yes										+	MAPK11	p38_group	0.493736
OSTM1	G3V0I6	OTU domain-containing protein 4	124.04	0.95582	3.0348e-63	KYATVSSPSKSKK	S	333									Yes	Yes									+
GRIPAP1	G3V1A6	Gasdermin-D	57.734	0.991023	1.62377e-11	THKREGSGRFSLP	S	666			-1.87243	-1.87243				Yes						Yes	Yes				+
GSDMD	G3V1A6	Gasdermin-D	57.734	0.992037	1.62377e-11	EGSGRFSLPGATC	S	229	0.142871			0.142871				Yes					Yes	Yes					+	PKCbeta	PKC_group	2.49482
CDC27	G3V1C4	Cell division cycle protein 27 homolog	92.611	0.999999	2.14965e-25	STTKENSKKLKMK	S	393	-2.22992	-3.96735		-3.09864	0.0678346	1.22855		Yes						Yes	Yes				+
CDC27	G3V1C4	Cell division cycle protein 27 homolog	92.611	0.911536	1.03933e-33	LFTSDSSTTKENS	S	387	-1.65168	-3.96735	-3.34979	-2.98961	0.038666	1.19912	Dephos	Yes							Yes				+
CDC27	G3V1C4	Cell division cycle protein 27 homolog	92.611	0.999847	0.00127472	ETVLTETPQDTIE	T	205			-2.75264	-2.75264					Yes									CDK1;PLK1	+
CDC27	G3V1C4	Cell division cycle protein 27 homolog	92.611	0.997224	2.98138e-07	GTKSVFSQSGNSR	S	334	-2.1327		-3.18058	-2.65664	0.0440022	0.740958	Dephos	Yes									Yes		+
CDC27	G3V1C4	Cell division cycle protein 27 homolog	92.611	0.996438	2.12191e-73	GKISTITPQIQAF	T	446	-1.96748	-2.62429	-2.38764	-2.32647	0.0172291	0.332651	Dephos		Yes									CDK1;PLK1	+
CDC27	G3V1C4	Cell division cycle protein 27 homolog	92.611	0.997707	3.70051e-18	RLFTSDSSTTKEN	S	386	-3.31158	-0.411535	-2.23208	-1.98506	0.123209	1.46572		Yes											+
CDC27	G3V1C4	Cell division cycle protein 27 homolog	92.611	0.998424	1.03933e-33	SSRLFTSDSSTTK	S	384	-1.45724	-0.8292	-3.33971	-1.87538	0.111333	1.30644		Yes											+
CDC27	G3V1C4	Cell division cycle protein 27 homolog	92.611	0.999996	1.42221e-38	QPNINDSLEITKL	S	426	-1.80773	-2.04394	-1.67902	-1.84356	0.016714	0.185081		Yes										CDK1;PLK1	+
CDC27	G3V1C4	Cell division cycle protein 27 homolog	92.611	0.999965	2.23747e-05	KSVFSQSGNSREV	S	336		-0.739675	-1.82367	-1.28167	0.139373	0.766498		Yes											+
CDC27	G3V1C4	Cell division cycle protein 27 homolog	92.611	0.999995	2.01339e-13	FSQSGNSREVTPI	S	339	-0.508937	-1.03569	-2.2964	-1.28034	0.120867	0.918501		Yes											+
CDC27	G3V1C4	Cell division cycle protein 27 homolog	92.611	1	3.28241e-06	LDSSIISEGKIST	S	438	-0.174117	-1.16556	-1.86865	-1.06944	0.146793	0.851344		Yes											+
CDC27	G3V1C4	Cell division cycle protein 27 homolog	92.611	0.999934	6.16271e-25	RSSRLFTSDSSTT	T	389	0.958806	-2.51172		-0.776458	0.682088	2.45403		Yes						Yes					+
CDC27	G3V1C4	Cell division cycle protein 27 homolog	92.611	0.975231	8.73515e-11	RLNLESSNSKYSL	S	220	-0.358361	-0.735436		-0.546899	0.178005	0.266632		Yes							Yes				+
CDC27	G3V1C4	Cell division cycle protein 27 homolog	92.611	0.99199	0.000171464	NRLNLESSNSKYS	S	219	-0.0934326	-0.808179		-0.450806	0.364114	0.505402		Yes
CDC27	G3V1C4	Cell division cycle protein 27 homolog	92.611	0.996213	5.28909e-93	ITKLDSSIISEGK	S	435	-0.350467	1.17942	-1.96122	-0.377422	0.741049	1.57049		Yes							Yes			CDK1;PLK1	+
CDC25C	G3V1C4	Cell division cycle protein 27 homolog	92.611	0.884491	0.00164956	TTPQVLSPTITSP	S	15	-0.305414			-0.305414					Yes										+
CDC27	G3V1C4	Cell division cycle protein 27 homolog	92.611	0.780839	0.00164956	LSPTITSPPNALP	S	369		2.75662	2.60718	2.6819	0.0197012	0.105675	Increased		Yes										+
TJP1	G3V1L9	Tight junction protein ZO-1	197.46	1	4.06171e-12	EAQPHPSAGPKPA	S	1573		-3.51488		-3.51488				Yes
TJP1	G3V1L9	Tight junction protein ZO-1	197.46	0.989133	4.42372e-11	SSKTPTSPKTLVK	S	1570	-2.2051	-3.43523		-2.82016	0.0493904	0.869834	Dephos		Yes			Yes							+	MAPK3	MAPK3_MAPK1_MAPK7_NLK_group	2.51284
TJP1	G3V1L9	Tight junction protein ZO-1	197.46	0.9195	4.42372e-11	PDLSSKTPTSPKT	T	1567	-2.2051	-3.35558		-2.78034	0.0461395	0.813514	Dephos		Yes											CK1delta	CK1_group	3.23156
TJP1	G3V1L9	Tight junction protein ZO-1	197.46	1	1.23165e-19	PGFKPASQQKAEA	S	919	-2.45966	-3.01915	-2.55464	-2.67781	0.0145486	0.299396	Dephos	Yes						Yes			Yes		+	PKCgamma	PKC_group	5.01704
TJP1	G3V1L9	Tight junction protein ZO-1	197.46	0.991984	5.32873e-08	ERNEKQTPSLPEP	T	1180	-2.54465			-2.54465					Yes										+
TJP1	G3V1L9	Tight junction protein ZO-1	197.46	0.951302	0.00197114	SYFDRRSFENKPP	S	379			-2.14421	-2.14421				Yes					Yes	Yes					+
TJP1	G3V1L9	Tight junction protein ZO-1	197.46	0.982191	2.44589e-36	KPGAVSTPVKHAD	T	354	-1.05071	-1.54927		-1.29999	0.0578516	0.352537			Yes	Yes									+	CDK4	CDK4_CDK6_group	4.25843
TJP1	G3V1L9	Tight junction protein ZO-1	197.46	1	6.79654e-26	PRSDRRSVASSQP	S	175	-0.86095	-1.38698		-1.12396	0.0750933	0.371957		Yes					Yes	Yes					+	PKAbeta	PKA_group	4.71324
TJP1	G3V1L9	Tight junction protein ZO-1	197.46	1	2.44589e-36	KHADDHTPKTVEE	T	363	-1.05071	-1.54927	-0.737514	-1.1125	0.0406727	0.409393			Yes										+	CK1delta	CK1_group	1.51204
TJP1	G3V1L9	Tight junction protein ZO-1	197.46	0.996452	0.000123257	YEPIQATPPPPPL	T	1425	-0.578521		-1.51248	-1.0455	0.156859	0.660409			Yes										+	MAPK1	MAPK3_MAPK1_MAPK7_NLK_group	3.65204
TJP1	G3V1L9	Tight junction protein ZO-1	197.46	1	1.68849e-14	SDHSRHSPQQPSN	S	329	-0.0957279	-1.59646		-0.846093	0.358889	1.06118			Yes										+	PKAbeta	PKA_group	2.82556
TJP1	G3V1L9	Tight junction protein ZO-1	197.46	1	6.79654e-26	DRRSVASSQPAKP	S	178	-0.28437	-0.85583		-0.5701	0.226724	0.404083		Yes											+	PKCgamma	PKC_group	5.09148
TJP1	G3V1L9	Tight junction protein ZO-1	197.46	1	2.61311e-05	ADGVDRSFGEKRY	S	1413	-0.290921	-0.753433	-0.556503	-0.533619	0.0820996	0.232104		Yes							Yes	Yes				PKCepsilon	PKC_group	7.03986
TJP1	G3V1L9	Tight junction protein ZO-1	197.46	0.999996	0.000522291	TPTSPKTLVKSHS	T	1366			-0.515712	-0.515712				Yes											+
TJP1	G3V1L9	Tight junction protein ZO-1	197.46	1	2.41498e-10	RRSVASSQPAKPT	S	179	0.0810669	-1.04355		-0.481244	0.477101	0.795227		Yes									Yes		+	CDK4	CDK4_CDK6_group	4.25843
TJP1	G3V1L9	Tight junction protein ZO-1	197.46	0.999904	1.08348e-11	KRNLRKSREDLSA	S	617	-0.164674	-0.455123		-0.309899	0.333894	0.205379		Yes					Yes	Yes		Yes			+	PKAbeta	PKA_group	6.74019
TJP1	G3V1L9	Tight junction protein ZO-1	197.46	0.963938	1.68849e-14	QQPSNGSLRSRDE	S	337	-0.0807133	-0.473527		-0.27712	0.419226	0.277761		Yes											+	PKCalpha	PKC_group	10.9066
TJP1	G3V1L9	Tight junction protein ZO-1	197.46	0.998229	2.12449e-19	VPDLSDSIHSANA	S	277	0.283566		-0.575119	-0.145776	0.780475	0.607182		Yes											+	PKCgamma	PKC_group	3.60654
TJP1	G3V1L9	Tight junction protein ZO-1	197.46	0.981933	2.3109e-11	QTYPPYSPQAQPQ	S	899	-0.230279	-0.1595	0.318866	-0.0236378	0.93028	0.29872	Stable		Yes			Yes								MAPK1	MAPK3_MAPK1_MAPK7_NLK_group	3.14176
TJP1	G3V1L9	Tight junction protein ZO-1	197.46	0.853807	1.52718e-56	QKAEASSPVPYLS	S	927	-0.0139022	0.0432445	0.164302	0.0645482	0.712628	0.0909923	Stable		Yes										+	CDK4	CDK4_CDK6_group	4.25843
TJP1	G3V1L9	Tight junction protein ZO-1	197.46	1	1.10739e-24	PIHRIDSPGFKPA	S	912	0.119688	0.0800727	0.0155784	0.0717797	0.666946	0.052548	Stable		Yes										+	MAPK3	MAPK3_MAPK1_MAPK7_NLK_group	2.75173
TJP1	G3V1L9	Tight junction protein ZO-1	197.46	0.997932	1.52718e-56	SPVPYLSPETNPA	S	933	-0.0139022	0.179515	0.164302	0.109972	0.542042	0.107547	Stable		Yes										+	MAPK1	MAPK3_MAPK1_MAPK7_NLK_group	3.65204
TJP1	G3V1L9	Tight junction protein ZO-1	197.46	0.997135	3.44522e-15	SDNEEDSYDEEIH	S	131	-0.103829	0.126738	0.31328	0.112063	0.609839	0.208941	Stable	Yes							Yes	Yes			+	CK2alpha	CK2_group	3.23884
TJP1	G3V1L9	Tight junction protein ZO-1	197.46	0.99792	3.44522e-15	PDPEPVSDNEEDS	S	125	-0.103829	0.144026	0.31328	0.117826	0.592722	0.209785	Stable	Yes								Yes			+	CK2alpha	CK2_group	3.23884
TJP1	G3V1L9	Tight junction protein ZO-1	197.46	0.984246	3.61076e-48	PKAIPVSPSAVEE	S	1617	-0.241049	0.495146		0.127048	0.78463	0.520568			Yes			Yes							+	MAPK3	MAPK3_MAPK1_MAPK7_NLK_group	2.68811
TJP1	G3V1L9	Tight junction protein ZO-1	197.46	0.999593	3.5537e-08	LNVPDLSDSIHSA	S	275			0.205513	0.205513				Yes							Yes				+	CK2alpha	CK2_group	0.962053
TJP1	G3V1L9	Tight junction protein ZO-1	197.46	0.999986	1.40863e-12	EIQSLASDHSGRS	S	297			0.358565	0.358565				Yes											+	CK1delta	CK1_group	3.23156
TJP1	G3V1L9	Tight junction protein ZO-1	197.46	0.999999	1.40863e-12	SLASDHSGRSHDR	S	300			0.358565	0.358565				Yes							Yes				+	PKCgamma	PKC_group	8.69283
TJP1	G3V1L9	Tight junction protein ZO-1	197.46	0.857753	1.94931e-09	TLVKSHSLAQPPE	S	1579	0.29443	0.157834	0.691802	0.381355	0.186085	0.277394		Yes						Yes						PKCgamma	PKC_group	3.84746
TJP1	G3V1L9	Tight junction protein ZO-1	197.46	0.979055	2.12449e-19	LSDSIHSANASER	S	280			0.440205	0.440205				Yes											+	CDK4	CDK4_CDK6_group	4.25843
TJP1	G3V1L9	Tight junction protein ZO-1	197.46	0.997925	8.19941e-45	APSTSYSPQADSL	S	968		0.729866	0.473631	0.601748	0.127785	0.181186			Yes		Yes								+	CK1delta	CK1_group	2.59375
NKRF	G3V1N1	NF-kappa-B-repressing factor	79.495	1	1.31e-06	GGGLGKSGEGIRE	S	587	-1.20284	-0.0593553		-0.631096	0.377491	0.808564		Yes
DENND5B	G3V1S3	DENN domain-containing protein 5B	149.34	0.997043	0.000287508	TTARRLSITSLTG	S	1111	-1.15679		-0.287472	-0.72213	0.246322	0.614699		Yes					Yes	Yes					+
IWS1	G3V2H5		17.863	0.998681	0.00459794	PALFWDTYAERAG	T	720		0.914494		0.914494				Yes								Yes			+
NEDD1	G3V3F1	Protein NEDD1	72.709	0.999998	9.27103e-10	LNVFMGSPGKEEN	S	475	0.259544	-0.786094	-0.326652	-0.284401	0.490591	0.524098			Yes	Yes
NEDD1	G3V3F1	Protein NEDD1	72.709	0.998377	3.0825e-143	SGNLNTSPSSNQT	S	523	0.260628	0.293553	0.207478	0.253886	0.175594	0.043432			Yes										+
DBNL	G3V3G9	DDB1- and CUL4-associated factor 8	84.752	0.943992	1.84696e-05	TDLANGSLSSSPE	S	274			-1.69457	-1.69457				Yes										CDK2	+
DCAF8	G3V3G9	DDB1- and CUL4-associated factor 8	84.752	0.777037	1.84696e-05	NGSLSSSPEEMSG	S	172			-0.0462815	-0.0462815					Yes		Yes
DCAF8	G3V3G9	DDB1- and CUL4-associated factor 8	84.752	1	4.03542e-125	NRVHDRSEEEEEE	S	253	-0.0424568	0.0759761		0.0167597	0.947902	0.0837447	Stable	Yes							Yes	Yes			+	PKCbeta	PKC_group	2.49482
C14orf133	G3V4K3	Spermatogenesis-defective protein 39 homolog	59.718	0.999472	1.16155e-49	GRTRPGSFQSLSD	S	147	-2.90336	-3.29412		-3.09874	0.0205852	0.276309	Dephos	Yes						Yes					+	CaMKIIalpha	CaMKII_group	1.90165
C14orf133	G3V4K3	Spermatogenesis-defective protein 39 homolog	59.718	0.999985	1.16155e-49	SDALSDTPAKSYA	T	158	-2.90336	-2.78207		-2.84272	0.0192657	0.0857631	Dephos		Yes	Yes								CDK2	+	DAPK3	DAPK_group	1
CTAGE5	G3V599	Cutaneous T-cell lymphoma-associated antigen 5	151.72	0.807814	0.00181064	SDTGSLSPPWDQD	S	1129	-0.367713	0.534893		0.0835898	0.87619	0.638239			Yes		Yes								+
CTAGE5	G3V599	Cutaneous T-cell lymphoma-associated antigen 5	151.72	0.822276	0.00181064	APSDTGSLSPPWD	S	1131	-0.367713	0.534893		0.0835898	0.87619	0.638239		Yes											+
PSMA5	G3V5Z7	Proteasome subunit alpha type;Proteasome subunit alpha type-6;Proteasome subunit alpha type;Proteasome subunit alpha type;Proteasome subunit alpha type	28.147	0.999996	1.12112e-11	RHITIFSPEGRLY	S	56			0.240503	0.240503					Yes										+
STIP1	G3XAD8	Stress-induced-phosphoprotein 1	68.08	1	3.83115e-17	QYNRHDSPEDVKR	S	528	-0.0339535	0.220446		0.0932463	0.739071	0.179888	Stable		Yes										+	CDK2	CDK2_CDK3_CDK1_CDK5_group	1.06637
MAP4K4	G5E948		151.08	0.996072	5.4072e-08	IVRQTQSASSTLQ	S	923	-0.873186	-0.626299		-0.749742	0.0896387	0.174575		Yes
ELP4	G5E9D4	Elongator complex protein 4	58.832	0.999973	3.20137e-11	NHKTPESNIKMKI	S	151	-3.20543	-2.23303		-2.71923	0.0393269	0.687591	Dephos	Yes											+
ELP4	G5E9D4	Elongator complex protein 4	58.832	1	3.20137e-11	DVYNHKTPESNIK	T	154	-3.20543	-2.23303		-2.71923	0.0393269	0.687591	Dephos		Yes
TJP1	G5E9E7		189.67	1	1.56502e-26	PIHRIDSPGFKPA	S	916	-0.710827	-0.64607	-0.0633649	-0.473421	0.170178	0.356592			Yes										+
ILF3	G5E9M5		95.807	0.827216	2.6983e-25	VVEAVSTPSAAFP	T	504	-1.28955		-1.90985	-1.5997	0.0518652	0.438622			Yes										+
ILF3	G5E9M5		95.807	0.999482	4.51141e-32	SSKGEDSAEETEA	S	482	-1.87991	0.295765	-2.124	-1.23605	0.238647	1.33219		Yes							Yes	Yes			+
ILF3	G5E9M5	Interleukin enhancer-binding factor 3	95.807	0.999993	1.07398e-74	GGNSYGSGGASYN	S	827	-0.809802	-1.56238		-1.18609	0.100741	0.53215		Yes
ILF3	G5E9M5	Interleukin enhancer-binding factor 3	95.807	0.999929	4.45657e-56	YSNSYNSPGGGGG	S	796	-0.876334	-1.08841	-1.13698	-1.03391	0.021538	0.138607			Yes										+
ILF3	G5E9M5	Interleukin enhancer-binding factor 3	95.807	0.927283	1.07398e-74	GGYGGGSGGGSSY	S	844	-0.580526	-1.56238	-0.888772	-1.01056	0.0656898	0.502127		Yes
ILF3	G5E9M5	Interleukin enhancer-binding factor 3	95.807	0.888339	2.562e-28	SQSNYNSPGSGQN	S	864	-0.700333	-0.700262	-0.9668	-0.789132	0.0297307	0.153865			Yes		Yes								+
ILF3	G5E9M5	Interleukin enhancer-binding factor 3	95.807	0.930311	4.68716e-109	YGSGGASYNPGSH	S	831	-0.745648	-0.762987		-0.754317	0.071779	0.0122603		Yes
ILF3	G5E9M5	Interleukin enhancer-binding factor 3	95.807	0.999999	7.63917e-06	KFNYSGSGGRSGG	S	816	-0.543173	-0.658097		-0.600635	0.109006	0.0812638		Yes											+
ILF3	G5E9M5	Interleukin enhancer-binding factor 3	95.807	0.999841	0.000223851	ESKFNYSGSGGRS	S	814	-0.493682	-0.548733		-0.521207	0.130068	0.0389263		Yes											+
ILF3	G5E9M5	Interleukin enhancer-binding factor 3	95.807	1	4.24238e-09	EKLFPDTPLALDA	T	596	-0.113926	0.105256	-0.140124	-0.0495981	0.793871	0.134746	Stable		Yes			Yes							+
ILF3	G5E9M5	Interleukin enhancer-binding factor 3	95.807	0.999966	2.49343e-48	EDGEEKSPSKKKK	S	382	1.15782	1.44697		1.3024	0.0415887	0.204463			Yes	Yes								CDK2	+
VGLL4	G5E9M7	Transcription cofactor vestigial-like protein 4	31.864	0.978737	5.63154e-29	SRPAGLSPTLTPG	S	155	-2.9492	-4.73341	-4.06661	-3.9164	0.0204144	0.901538	Dephos		Yes										+
VGLL4	G5E9M7	Transcription cofactor vestigial-like protein 4	31.864	0.99905	5.63154e-29	GLSPTLTPGERQQ	T	159	-1.95506	-4.4631	-4.06661	-3.49492	0.0359366	1.34821	Dephos		Yes		Yes								+
VGLL4	G5E9M7	Transcription cofactor vestigial-like protein 4	31.864	0.963623	1.63976e-05	KDGASSSPESASR	S	268	-0.347839	-0.317883		-0.332861	0.247957	0.0211824			Yes										+
CSDE1	G5E9Q2	Cold shock domain-containing protein E1	93.741	0.889667	0.000198362	PAAPGQSPTGSVC	S	162			-0.154972	-0.154972					Yes										+	MAPK3	MAPK3_MAPK1_MAPK7_NLK_group	1.09592
CRYAB	G5E9Q2	Cold shock domain-containing protein E1	93.741	1	0.000198362	HNLESKSPAAPGQ	S	19			-0.0219061	-0.0219061					Yes										+
CELF1	G5EA30		55.142	0.834008	0.000451026	HCSLNSSPVSKKM	S	22		-2.04726	-0.736562	-1.39191	0.157721	0.926803			Yes		Yes
CELF1	G5EA30		55.142	0.990569	0.000451026	MMVDHCSLNSSPV	S	18		-1.83883	-0.736562	-1.2877	0.141541	0.779422		Yes
COBLL1	G8JL86	Cordon-bleu protein-like 1	134.92	1	8.71727e-27	TASAPATPLVNKH	T	326	-1.76646		-0.813689	-1.29007	0.117889	0.673708			Yes		Yes	Yes
COBLL1	G8JL86	Cordon-bleu protein-like 1	134.92	0.999983	1.21763e-36	KRDQTASAPATPL	S	322	-1.76646		0.536252	-0.615102	0.627438	1.62826		Yes
COBLL1	G8JL86	Cordon-bleu protein-like 1	134.92	0.972901	0.0010116	VDETDKSPCEAGR	S	392	-0.379414	-0.807272		-0.593343	0.171137	0.302542			Yes							Yes
COBLL1	G8JL86	Cordon-bleu protein-like 1	134.92	0.98425	0.0010116	CIVKSMSVDETDK	S	399	-0.379414	-0.807272		-0.593343	0.171137	0.302542		Yes
COBL	G8JL86	Cordon-bleu protein-like 1	134.92	0.98638	0.000492746	RSRLSHSMSPDAQ	S	648	-0.399692			-0.399692				Yes											+
COBLL1	G8JL86	Cordon-bleu protein-like 1	134.92	0.999996	2.04667e-07	PDDAMVSPLKPAP	S	926	-3.642	2.78538	-0.163628	-0.340083	0.881907	3.21732			Yes	Yes
COBLL1	G8JL86	Cordon-bleu protein-like 1	134.92	0.999989	6.77681e-10	VEAENISPKSQDI	S	543	-0.469769	0.0395624		-0.215103	0.564464	0.360152	Stable		Yes
COBLL1	G8JL86	Cordon-bleu protein-like 1	134.92	1	1.65257e-72	SPEQTLSPLSKMP	S	1022	-0.160153	-0.1595	-0.198494	-0.172716	0.314328	0.0223271	Stable		Yes
COBLL1	G8JL86	Cordon-bleu protein-like 1	134.92	0.999993	1.65257e-72	ERDMLPSPEQTLS	S	1016	-0.0754744	-0.1595	-0.198494	-0.14449	0.402594	0.0628685	Stable		Yes
COBLL1	G8JL86	Cordon-bleu protein-like 1	134.92	0.856439	2.04667e-07	VPSSVSSPDDAMV	S	919	0.227002		-0.136716	0.0451426	0.883129	0.257188	Stable		Yes		Yes
COBLL1	G8JL86	Cordon-bleu protein-like 1	134.92	1	1.09484e-10	ENISPKSQDIPFV	S	546	-0.0212625	0.0226981	0.135364	0.0455999	0.792018	0.0807858	Stable	Yes									Yes
COBLL1	G8JL86	Cordon-bleu protein-like 1	134.92	1	1.69097e-59	RLSHSMSPDAQDG	S	1224									Yes		Yes
HNRNPH1	G8JLB6	Heterogeneous nuclear ribonucleoprotein H;Heterogeneous nuclear ribonucleoprotein H, N-terminally processed;Heterogeneous nuclear ribonucleoprotein F;Heterogeneous nuclear ribonucleoprotein F, N-terminally processed	51.229	1	3.18516e-15	DIYNFFSPLNPVR	S	310	-0.207778	-0.226385	-0.294782	-0.242982	0.190546	0.0458153	Stable		Yes										+
HNRNPH1	G8JLB6	Heterogeneous nuclear ribonucleoprotein H;Heterogeneous nuclear ribonucleoprotein H, N-terminally processed;Heterogeneous nuclear ribonucleoprotein H2	51.229	1	3.91092e-15	DWVLKHTGPNSPD	T	100	-0.183212	-0.236952	-0.210015	-0.210059	0.235736	0.02687	Stable	Yes					Yes						+
HNRNPC	G8JLB6	Heterogeneous nuclear ribonucleoprotein H;Heterogeneous nuclear ribonucleoprotein H, N-terminally processed	51.229	1	9.36742e-14	AFVELESEDEVKL	S	247		-0.0268709		-0.0268709				Yes								Yes
HNRNPH1	G8JLB6	Heterogeneous nuclear ribonucleoprotein H;Heterogeneous nuclear ribonucleoprotein H, N-terminally processed;Heterogeneous nuclear ribonucleoprotein H2	51.229	1	3.18714e-58	KHTGPNSPDTAND	S	104	-0.0495614	0.0624447	-0.0244615	-0.00385943	0.983155	0.0587765	Stable		Yes		Yes	Yes						CDK2	+
MIA3	G8JLC6	Melanoma inhibitory activity protein 3	213.64	1	5.38976e-16	SQALKQSP_____	S	1906	-0.000548328	-0.314986	0.268209	-0.0157754	0.954366	0.291896	Stable		Yes										+	MAPK11	p38_group	0.346272
PPP6R3	G8JLI3	Serine/threonine-protein phosphatase 6 regulatory subunit 3	98.268	0.898485	5.98459e-06	TCHIHSSSDDEID	S	634			-0.317767	-0.317767				Yes								Yes			+
PPP6R3	G8JLI3	Serine/threonine-protein phosphatase 6 regulatory subunit 3	98.268	1	0.00262971	EKHIAFTPESQRR	T	631			-0.317767	-0.317767					Yes										+
PPP6R3	G8JLI3	Serine/threonine-protein phosphatase 6 regulatory subunit 3	98.268	0.820597	1.9381e-18	PRPPSSSPEQRTG	S	859	0.0496308	-0.37128		-0.160825	0.629878	0.297629	Stable		Yes
PPP6R3	G8JLI3	Serine/threonine-protein phosphatase 6 regulatory subunit 3	98.268	1	1.56487e-57	QFDDGGSDEEDIW	S	617	-0.0513394	-0.158725		-0.105032	0.676807	0.075933	Stable	Yes								Yes			+
PPP6R2	G8JLI3	Serine/threonine-protein phosphatase 6 regulatory subunit 3	98.268	0.829045	5.98459e-06	TTCHIHSSSDDEI	S	289			-0.0140696	-0.0140696				Yes								Yes			+
PPP6R3	G8JLI3	Serine/threonine-protein phosphatase 6 regulatory subunit 3	98.268	1	0.00262971	IAFTPESQRRSSS	S	523			0.0792037	0.0792037				Yes									Yes
PPP6R3	G8JLI3	Serine/threonine-protein phosphatase 6 regulatory subunit 3	98.268	1	8.12638e-20	DDIGNVSFDRVSD	S	579	1.70585		0.599899	1.15287	0.168055	0.782022		Yes											+
DMAP1	H0Y304		159.36	0.877386	1.04391e-07	ASSPQLSHDDTHS	S	454	-2.92961			-2.92961				Yes								Yes			+
DMD	H0Y304	Dystrophin	159.36	0.911685	4.06196e-26	VSSPSTSLQRSDS	S	1300	-0.183523	-0.422771	-0.316957	-0.30775	0.149645	0.119889		Yes											+
DMD	H0Y304	Dystrophin	159.36	0.99965	1.07169e-10	SLQRSDSSQPMLL	S	1306	0.240131	-0.1121	-0.26135	-0.0444396	0.857806	0.257496	Stable	Yes						Yes					+
DMD	H0Y304	Dystrophin	159.36	0.859801	5.45871e-14	PPEMMPTSPQSPR	T	1231	-0.231837		0.322505	0.0453342	0.905318	0.391979	Stable	Yes											+
DMD	H0Y304	Dystrophin	159.36	0.990223	1.26474e-13	VNGTTVSSPSTSL	S	1295	0.0339339	-0.126973	0.232854	0.0466049	0.824078	0.180248	Stable	Yes											+
DMD	H0Y304	Dystrophin	159.36	0.978477	2.98825e-26	NGTTVSSPSTSLQ	S	1296	0.401303	0.138537	-0.241474	0.0994552	0.724694	0.323166	Stable		Yes		Yes								+
DMD	H0Y304		159.36	0.826416	2.7121e-23	METPASSPQLSHD	S	1108	0.119821	0.508055	-0.13711	0.163589	0.56483	0.324802	Stable		Yes		Yes								+
DMD	H0Y304	Dystrophin	159.36	0.954242	1.37489e-27	PEMMPTSPQSPRD	S	1232	0.0691522		0.288858	0.179005	0.519925	0.155355	Stable		Yes			Yes							+
DMD	H0Y304	Dystrophin	159.36	1	1.37489e-27	GLSPLPSPPEMMP	S	1220	0.0640551		0.322397	0.193226	0.503172	0.182675	Stable		Yes		Yes								+
DMD	H0Y304	Dystrophin	159.36	1	1.37489e-27	HEHKGLSPLPSPP	S	1224	0.0640551		0.322397	0.193226	0.503172	0.182675	Stable		Yes										+
DMD	H0Y304	Dystrophin	159.36	0.999999	1.37489e-27	MPTSPQSPRDAEL	S	1235	0.0640551		0.322505	0.19328	0.503172	0.182752	Stable		Yes		Yes	Yes							+
DMD	H0Y304		159.36	0.998757	2.7121e-23	EGDNMETPASSPQ	T	1104	0.119821	0.508055	-0.0394192	0.196152	0.453594	0.281606	Stable		Yes										+
DMD	H0Y304	Dystrophin	159.36	0.975113	4.06196e-26	AKVNGTTVSSPST	T	1293	0.319271	0.159299		0.239285	0.3899	0.113117	Stable	Yes											+
DMD	H0Y304	Dystrophin	159.36	1	3.5268e-12	PLSQPRSPAQILI	S	1173	0.266996		0.539561	0.403279	0.234378	0.192733			Yes		Yes	Yes
LIN9	H0Y322	Protein lin-9 homolog	69.748	1	2.55083e-12	YTPPLQSPIIDND	S	380	-0.435202	-0.640621		-0.537912	0.141278	0.145253			Yes										+	MAPK3	MAPK3_MAPK1_MAPK7_NLK_group	1.64541
LIN9	H0Y322	Protein lin-9 homolog	69.748	0.999014	2.55083e-12	DPLLGQSPWRSKI	S	392	-0.435202	-0.640621		-0.537912	0.141278	0.145253			Yes	Yes									+	CDK1	CDK2_CDK3_CDK1_CDK5_group	2.26765
LIN54	H0Y322	Protein lin-9 homolog	69.748	0.953646	2.55083e-12	PPRLHYTPPLQSP	T	280			-0.0717627	-0.0717627					Yes										+
UTRN	H0Y337		28.522	0.923635	3.7275e-05	EGDNLETPSQSPQ	T	209	0.273814			0.273814					Yes											MAPK3	MAPK3_MAPK1_MAPK7_NLK_group	1.53913
ABLIM1	H0Y3K7	Actin-binding LIM protein 1	73.822	1	3.37946e-32	RSTSQGSINSPVY	S	364	-1.72752	-2.99543		-2.36148	0.0661504	0.896546		Yes											+
ABLIM1	H0Y3K7	Actin-binding LIM protein 1	73.822	0.999997	3.86983e-39	SQGSINSPVYSRH	S	367	-1.34029	-2.19185	-0.829931	-1.45402	0.0558977	0.688044			Yes										+
ABLIM1	H0Y3K7	Actin-binding LIM protein 1	73.822	0.999999	3.55176e-13	LASRYDSPINSAS	S	514	-1.67273		-1.16967	-1.4212	0.0512169	0.355716			Yes		Yes								+	PKCbeta	PKC_group	0.74053
ABLIM1	H0Y3K7	Actin-binding LIM protein 1	73.822	1	0.00250293	RQSLGESPRTLSP	S	335	-0.550064	-1.1137		-0.831882	0.128869	0.398551			Yes		Yes								+
ABLIM1	H0Y3K7	Actin-binding LIM protein 1	73.822	0.998173	1.56264e-19	MIHRSTSQGSINS	S	361	-1.53508	1.23548	-1.81615	-0.705249	0.564037	1.68659		Yes						Yes			Yes		+
ABLIM1	H0Y3K7	Actin-binding LIM protein 1	73.822	0.999999	1.56791e-58	TLSPTPSAEGYQD	S	344	-0.201808	-0.69537	-0.442333	-0.446504	0.124198	0.246807		Yes											+
ABLIM1	H0Y3K7	Actin-binding LIM protein 1	73.822	0.991698	1.81445e-48	GSSIPGSPGHTIY	S	276	0.0261627	-0.428142		-0.20099	0.566884	0.321242	Stable		Yes		Yes	Yes							+
ABLIM1	H0Y3K7	Actin-binding LIM protein 1	73.822	0.972899	5.34417e-12	PDMKRRSSGREED	S	460	0.116897	-0.20201	-0.275603	-0.120239	0.584588	0.208636	Stable	Yes					Yes	Yes					+
ABLIM1	H0Y3K7	Actin-binding LIM protein 1	73.822	0.999804	1.56791e-58	ESPRTLSPTPSAE	S	340	0.231555	0.143516	0.414768	0.26328	0.209919	0.138381			Yes										+
ABL2	H0Y3K7		73.822	1	0.0060684	TPTTSRSPQHFHR	S	618	4.44976			4.44976					Yes		Yes
WHSC2	H0Y3X6	Negative elongation factor A	57.972	0.861056	8.5486e-08	SPTGNRTPIPPSR	T	243	-4.14504	-2.42868		-3.28686	0.061228	1.21365			Yes		Yes								+
WHSC2	H0Y3X6	Negative elongation factor A	57.972	0.985184	5.04667e-11	EEPSAPSPTLPAQ	S	367	-0.356698	-0.244765		-0.300732	0.292322	0.0791483			Yes										+
WHSC2	H0Y3X6	Negative elongation factor A	57.972	0.998718	7.04292e-27	KQAPFRSPTAPSV	S	229	0.138683	-0.921741	0.499585	-0.0944907	0.865245	0.738796			Yes										+
WHSC2	H0Y3X6	Negative elongation factor A	57.972	0.998327	7.04292e-27	TAPSVFSPTGNRT	S	237	0.105276	-1.10662	2.78409	0.594248	0.679849	1.99091			Yes										+
NCOR1	H0Y459		9.9181	0.993467	0.0051614	TAARSASPCRLSP	S	50	1.97049	-2.69648		-0.362999	0.883538	3.30005			Yes	Yes
NCOR1	H0Y459		9.9181	1	0.0051614	ASPCRLSPREVSK	S	55	1.97049	-2.69648		-0.362999	0.883538	3.30005			Yes
SIK3	H0Y4E8		149.98	0.999938	0.00340249	PPPAPGSPAAPAA	S	28	-2.81929	-2.04212		-2.43071	0.0361539	0.549544	Dephos		Yes			Yes								MAPK3	MAPK3_MAPK1_MAPK7_NLK_group	1.5937
SIK3	H0Y4E8		149.98	0.993637	0.00340249	AAPAAVSPAAGQP	S	36	-2.81929	-2.04212		-2.43071	0.0361539	0.549544	Dephos		Yes											MAPK3	MAPK3_MAPK1_MAPK7_NLK_group	0.818944
SIK3	H0Y4E8	Serine/threonine-protein kinase SIK3	149.98	1	0.00129422	ILQGLLSPRHSLT	S	1016			-1.09633	-1.09633					Yes											CDK1	CDK2_CDK3_CDK1_CDK5_group	2.11854
DOCK4	H0Y599	Dedicator of cytokinesis protein 4	228.52	0.999929	1.31903e-07	RNSAPASVSPDGT	S	1651	-0.263594	-1.14444		-0.704016	0.258386	0.622851		Yes											+	PAK1	PAK_group	1.04301
DOCK4	H0Y599	Dedicator of cytokinesis protein 4	228.52	0.999039	8.26186e-05	VHFPNGSPRVCRN	S	1640	-0.0267047	-0.583134		-0.304919	0.450477	0.393455			Yes											PKCbeta	PKC_group	0.80283
DOCK4	H0Y599	Dedicator of cytokinesis protein 4	228.52	1	5.27933e-06	DSGKLISPPVPPR	S	1820	0.023894	0.00277264	0.0598408	0.0288358	0.861094	0.0288532	Stable		Yes											MAPK1	MAPK3_MAPK1_MAPK7_NLK_group	1.89589
DOCK4	H0Y599	Dedicator of cytokinesis protein 4	228.52	0.943513	5.27933e-06	RPTQTASPARHTT	S	1832	-0.119526	0.211966		0.0462199	0.87619	0.2344	Stable		Yes	Yes	Yes									MAPK3	MAPK3_MAPK1_MAPK7_NLK_group	0.944974
DOCK4	H0Y599	Dedicator of cytokinesis protein 4	228.52	0.997135	5.6325e-11	PARHTTSVSPSPA	S	1839	0.24306	0.180692		0.211876	0.41817	0.044101	Stable	Yes											+	PAK1	PAK_group	1.36171
DOCK4	H0Y599	Dedicator of cytokinesis protein 4	228.52	0.99989	1.70354e-15	RHTTSVSPSPAGR	S	1841	0.242084	0.237388		0.239736	0.366355	0.00332101	Stable		Yes		Yes									MAPK3	MAPK3_MAPK1_MAPK7_NLK_group	1.75787
DOCK4	H0Y599	Dedicator of cytokinesis protein 4	228.52	0.991083	1.70354e-15	PSPAGRSPLKGSV	S	1848	0.241108	0.294084		0.267596	0.327314	0.0374597			Yes	Yes									+	MAPK3	MAPK3_MAPK1_MAPK7_NLK_group	0.728593
DOCK4	H0Y599	Dedicator of cytokinesis protein 4	228.52	0.981946	1.31903e-07	SAPASVSPDGTRV	S	1653	0.656359	0.671278		0.663819	0.0885193	0.0105496			Yes										+	MAPK3	MAPK3_MAPK1_MAPK7_NLK_group	1.41243
DOCK1	H0Y599	Dedicator of cytokinesis protein 4	228.52	0.846375	1.49409e-05	PVPPRPTQTASPA	T	1743								Yes					Yes				Yes		+
TRIM16	H0Y626	Tripartite motif-containing protein 16	107.97	0.968764	4.4207e-20	ETEEQDSDSAEQG	S	60	0.158854	0.070209		0.114532	0.645562	0.0626815	Stable	Yes											+
RPL19	H0Y8C2	60S ribosomal protein L22-like 1	16.9	1	6.89645e-36	SQDEDESESED__	S	189		0.251006		0.251006				Yes							Yes	Yes			+
RPL22L1	H0Y8C2	60S ribosomal protein L22-like 1	16.9	1	2.02449e-09	DEDESESED____	S	138								Yes											+
FIP1L1	H0Y8P7		29.493	0.999987	5.41104e-12	ERERDHSPTPSVF	S	62	-0.30139			-0.30139					Yes
C6orf108	H0Y8X4	Deoxyribonucleoside 5'-monophosphate N-glycosidase	25.868	0.999904	4.59746e-13	PGQVAASPDPTT_	S	103			0.297183	0.297183					Yes
C6orf106	H0Y8X4		25.868	0.999938	1.11749e-05	CAPGARSPPSYPG	S	298									Yes
LIN9	H0Y9R0	Lipase maturation factor 2	78.61	0.769334	1.43866e-101	APNPCSSSSRTTR	S	375	-2.10818			-2.10818				Yes											+
LMF2	H0Y9R0	Lipase maturation factor 2	78.61	1	5.60036e-06	SPLAPVSGEKRRP	S	677	0.00432161	-0.166844		-0.0812612	0.756288	0.121032	Stable	Yes
BOD1L	H0Y9Y2	Biorientation of chromosomes in cell division protein 1-like	22.962	0.996443	7.88771e-08	GRKPKRSLTVSDD	S	2954	-1.22962	-1.5691		-1.39936	0.0405438	0.240051		Yes					Yes
BOD1L	H0Y9Y2	Biorientation of chromosomes in cell division protein 1-like	22.962	0.762353	4.92792e-10	SDDAESSEPERKR	S	733	-0.77024			-0.77024				Yes							Yes	Yes
BOD1L	H0Y9Y2	Biorientation of chromosomes in cell division protein 1-like	22.962	0.985791	1.3238e-72	IVTVEQSPSSSKL	S	2905	-0.686336	0.56995	-1.05908	-0.391821	0.537441	0.853515			Yes		Yes							CDK2	+
BOD1L	H0Y9Y2		22.962	1	4.87144e-08	ATSKLGSPDTVSP	S	138	-0.0752616	-0.184725	-0.37629	-0.212092	0.303951	0.152369	Stable		Yes		Yes									MAPK3	MAPK3_MAPK1_MAPK7_NLK_group	1.40679
BOD1L	H0Y9Y2		22.962	0.999956	4.87144e-08	GSPDTVSPRNRQK	S	143	-0.0752616	-0.184725	-0.37629	-0.212092	0.303951	0.152369	Stable		Yes											CK1alpha	CK1_group	0.95946
BOD1L	H0Y9Y2		22.962	0.999592	0.0050311	SEKVSNSPPLGRS	S	164	0.188781	0.363531		0.276156	0.338795	0.123567			Yes											MAPK3	MAPK3_MAPK1_MAPK7_NLK_group	1.01094
PICALM	H0YEF7		31.358	0.999852	3.10853e-13	TNVIVDSGGGLLK	S	207	-2.28047	-2.01999		-2.15023	0.0231228	0.184193	Dephos	Yes												CK2a2	CK2_group	0.394652
PI4KB	H0YEF7	Phosphatidylinositol-binding clathrin assembly protein	31.358	0.997672	5.32037e-10	FVGFTPSPVAQPH	S	277			-0.394953	-0.394953					Yes										+
TAF2	H0YEX2	Transcription initiation factor TFIID subunit 2	42.145	0.999673	5.99036e-35	KEPFTFSSPASGR	S	360	-0.621333	-0.718351	-0.551688	-0.630457	0.0347598	0.083705		Yes											+	NEK2	NEK1_NEK5_NEK3_NEK4_NEK11_NEK2_group	0.426547
TAF2	H0YEX2	Transcription initiation factor TFIID subunit 2	42.145	0.999999	5.99036e-35	TFSSPASGRSIRS	S	364	-0.384188	-0.718351	-0.551688	-0.551409	0.0584705	0.167081		Yes											+	PKCbeta	PKC_group	2.49482
TAF2	H0YEX2		42.145	0.984041	6.55662e-19	VKRKSDTPLGSPL	T	186	-0.303543	-0.690015	0.247851	-0.248569	0.508935	0.471343	Stable		Yes											MAPK3	MAPK3_MAPK1_MAPK7_NLK_group	1.49295
TAF2	H0YEX2		42.145	0.909133	9.97276e-06	QGVKRKSDTPLGS	S	184	-0.282105	-0.636636	0.233803	-0.228313	0.519925	0.437706	Stable	Yes					Yes	Yes						PAK1	PAK_group	1.4313
TAF2	H0YEX2		42.145	1	6.55662e-19	SDTPLGSPLEPGQ	S	190	-0.292829	-0.619929	0.444871	-0.155962	0.713188	0.545435			Yes		Yes									MAPK3	MAPK3_MAPK1_MAPK7_NLK_group	1.75316
TAF2	H0YEX2	Transcription initiation factor TFIID subunit 2	42.145	0.992394	2.30199e-26	EPFTFSSPASGRS	S	361	0.34301	0.131882	0.206079	0.22699	0.24239	0.107106	Stable		Yes										+	CK1alpha	CK1_group	1.46367
TAF2	H0YEX2	Transcription initiation factor TFIID subunit 2	42.145	1	0.000339079	IRSPSLSD_____	S	374	0.503552	0.148449		0.326001	0.340315	0.251096		Yes											+	CDK7	CDK7	6.92302
TAF2	H0YEX2	Transcription initiation factor TFIID subunit 2	42.145	0.999989	0.000339079	SGRSIRSPSLSD_	S	370	2.12496	0.148449		1.1367	0.344774	1.3976			Yes										+	CDK1	CDK2_CDK3_CDK1_CDK5_group	1.03602
TAF2	H0YEX2	Transcription initiation factor TFIID subunit 2	42.145	1	0.000339079	RSIRSPSLSD___	S	372	2.12496	0.148449		1.1367	0.344774	1.3976		Yes						Yes		Yes			+	CaMKIIalpha	CaMKII_group	1.90165
EIF2B1	H0YGG4		16.816	1	9.69737e-10	URGRLGSPGAPQQ	S	7	-0.00388608	0.167588		0.0818509	0.754785	0.12125	Stable		Yes											DNAPK	DNAPK	0.00016254
SARNP	H0YHG0	SAP domain-containing ribonucleoprotein	59.075	0.936934	1.27035e-13	FGLNVSSISRKSE	S	476	-3.02221	-3.33085		-3.17653	0.0196547	0.218235	Dephos	Yes											+	PKCbeta	PKC_group	1.69658
SARNP	H0YHG0	SAP domain-containing ribonucleoprotein	59.075	0.843396	0.000968569	RFGLNVSSISRKS	S	475	-1.84337	-1.80707		-1.82522	0.0234222	0.0256708		Yes												PKCbeta	PKC_group	1.35451
C17orf49	H0YIS7	Chromatin complexes subunit BAP18	24.767	0.803984	3.71723e-07	VASGVLSPPPAAP	S	151	-1.51883	-1.17868	0.139331	-0.852726	0.227187	0.875818			Yes		Yes							CDK2	+
C17orf49	H0YIS7	Chromatin complexes subunit BAP18	24.767	1	1.43216e-12	IPLPAESPKKGPK	S	137		-0.013498	-0.181166	-0.0973321	0.70905	0.118559	Stable		Yes	Yes								CDK2	+
TLE3	H0YL70	Transducin-like enhancer protein 3	84.477	0.938967	1.82384e-19	TPGTSTTPGLRSM	T	344		-3.11412		-3.11412					Yes										+
TLE3	H0YL70	Transducin-like enhancer protein 3	84.477	0.999961	2.06061e-18	PRNDAPTPGTSTT	T	338	-2.71995	-4.20328	-2.08508	-3.00277	0.0328008	1.08705	Dephos		Yes										+
TLE3	H0YL70	Transducin-like enhancer protein 3	84.477	1	1.13808e-07	LKSNTPTPRNDAP	T	331		-1.29508	-3.47262	-2.38385	0.143149	1.53975			Yes		Yes								+
TLE3	H0YL70	Transducin-like enhancer protein 3	84.477	0.980547	3.1996e-12	HNDKSSTPGLKSN	T	322	-2.64088	-1.78501		-2.21295	0.0450854	0.605197	Dephos		Yes										+
TLE3	H0YL70	Transducin-like enhancer protein 3	84.477	1	8.12113e-11	SNEDPATPRVSPA	T	263	-0.144696			-0.144696					Yes			Yes							+
TLE3	H0YL70	Transducin-like enhancer protein 3	84.477	1	8.12113e-11	DLVVDVSNEDPAT	S	269	-0.144696			-0.144696				Yes							Yes	Yes			+
TLE3	H0YL70	Transducin-like enhancer protein 3	84.477	0.997604	1.01079e-87	SANNSVSPSESLR	S	213	-0.00179005	0.0687708	-0.0325241	0.0114856	0.94654	0.051936	Stable		Yes										+
TLE3	H0YL70	Transducin-like enhancer protein 3	84.477	0.983755	3.58517e-49	ESSANNSVSPSES	S	211	0.0746424	-0.0735461	0.254668	0.0852548	0.671223	0.164364	Stable	Yes											+
TLE3	H0YL70	Transducin-like enhancer protein 3	84.477	1	6.34922e-14	RVSPAHSPPENGL	S	273	0.129745	0.282053	0.247388	0.219729	0.238417	0.0798326	Stable		Yes		Yes								+
TLE3	H0YL70	Transducin-like enhancer protein 3	84.477	1	6.34922e-14	PATPRVSPAHSPP	S	277	0.129745	0.282053	0.247388	0.219729	0.238417	0.0798326	Stable		Yes		Yes								+
TLE3	H0YL70	Transducin-like enhancer protein 3	84.477	0.906353	2.49166e-13	VASSSSTPSSKTK	T	306	0.362105		0.377557	0.369831	0.21417	0.010926			Yes		Yes								+
TLE3	H0YL70	Transducin-like enhancer protein 3	84.477	0.999997	3.85231e-19	PGLKSNTPTPRND	T	329	2.86447	2.99332	-1.80219	1.35187	0.494362	2.73226			Yes										+
TLE3	H0YL70	Transducin-like enhancer protein 3	84.477	0.999998	3.85231e-19	STPGLKSNTPTPR	S	327	2.86447	2.99332	-1.73955	1.37275	0.482534	2.6961		Yes											+
TLE3	H0YL70	Transducin-like enhancer protein 3	84.477	0.993219	1.06982e-25	KKDAPTSPASVAS	S	296	-0.516037	2.72252	3.36385	1.85678	0.250597	2.07979			Yes			Yes							+
TJP1	H0YLT6		25.872	0.999973	4.62999e-30	PDPEPVSDNEEDS	S	218	0.237564	0.281088		0.259326	0.338154	0.0307765		Yes								Yes
TJP1	H0YLT6		25.872	0.999882	4.62999e-30	SDNEEDSYDEEIH	S	224	0.237564	0.281088		0.259326	0.338154	0.0307765		Yes							Yes	Yes
KHSRP	H0YMA4	PCNA-associated factor	12.398	1	5.44526e-09	GEFFRLSPKDSEK	S	274			-0.484602	-0.484602					Yes									ATM	+
DUT	H0YNW5	Deoxyuridine 5'-triphosphate nucleotidohydrolase, mitochondrial	17.827	0.814648	1.44455e-24	GSGGFGSTGKN__	S	160	-0.105675	-0.417272		-0.261473	0.408015	0.220332		Yes
DUT	H0YNW5	Deoxyuridine 5'-triphosphate nucleotidohydrolase, mitochondrial	17.827	0.869872	2.72563e-52	VQALDDTERGSGG	T	7	-0.259893			-0.259893				Yes							Yes				+
DUT	H0YNW5	Deoxyuridine 5'-triphosphate nucleotidohydrolase, mitochondrial	17.827	0.803689	2.72563e-52	DDTERGSGGFGST	S	151			0.00950978	0.00950978				Yes					Yes	Yes					+
DUT	H0YNW5		17.827	0.837864	2.26162e-12	PETPAISPSKRAR	S	14		0.113754	0.324907	0.21933	0.438526	0.149307	Stable		Yes	Yes	Yes
DDX17	H3BLZ8	Probable ATP-dependent RNA helicase DDX17	80.439	0.998541	7.93405e-21	EPQALPSPAIRAP	S	64	-4.29664	-4.59789	-2.58347	-3.826	0.0233612	1.08655	Dephos		Yes											CDK1	CDK2_CDK3_CDK1_CDK5_group	1.45081
DDX17	H3BLZ8	Probable ATP-dependent RNA helicase DDX17	80.439	0.844167	9.21986e-33	TSTGRSSQSSSQQ	S	601	-1.92846			-1.92846				Yes					Yes	Yes			Yes			PKAalpha	PKA_group	1.47349
DDX10	H3BLZ8	Probable ATP-dependent RNA helicase DDX17	80.439	0.943982	0.00698671	DGGRRDSASYRDR	S	840								Yes					Yes	Yes
ARMC5	H3BMD8	cAMP-regulated phosphoprotein 19	14.484	0.992425	0.00512355	MEDKVTSPEKAEE	S	601									Yes	Yes
MYO5B	H3BMM1	Unconventional myosin-IXa	150.17	0.999545	0.00624869	VDCLKESPNKQQE	S	1446			-1.02659	-1.02659					Yes	Yes									+
PDXDC1	H3BND4	Pyridoxal-dependent decarboxylase domain-containing protein 1	88.761	0.999885	2.22862e-80	RGSDALSETSSVS	S	736	-1.64593	-1.78752		-1.71672	0.0260819	0.100115		Yes											+	CK1alpha	CK1_group	1.3564
PDXDC1	H3BND4	Pyridoxal-dependent decarboxylase domain-containing protein 1	88.761	0.99943	6.47096e-126	KRSLRGSDALSET	S	732	-1.32359	-1.19049	-1.92649	-1.48019	0.0249628	0.392197		Yes					Yes	Yes					+	PAK1	PAK_group	1.29735
PDXDC1	H3BND4	Pyridoxal-dependent decarboxylase domain-containing protein 1	88.761	0.954162	5.53656e-09	GVTLPPTPSGSRT	T	709	-2.49338	-1.98997	0.841585	-1.21392	0.366179	1.79783			Yes		Yes	Yes							+	MAPK1	MAPK3_MAPK1_MAPK7_NLK_group	1.89589
PDXDC1	H3BND4	Pyridoxal-dependent decarboxylase domain-containing protein 1	88.761	0.999976	0.000260754	HPEDDHSQVEGPE	S	740	-1.16709			-1.16709				Yes							Yes	Yes	Yes		+	CK1alpha	CK1_group	1.3564
PDXDC1	H3BND4	Pyridoxal-dependent decarboxylase domain-containing protein 1	88.761	0.999235	6.33614e-30	QKPFKRSLRGSDA	S	728	-2.28673	-0.593497	-0.284751	-1.05499	0.22238	1.07783		Yes					Yes						+	PKCalpha	PKC_group	3.05236
PDXDC1	H3BND4	Pyridoxal-dependent decarboxylase domain-containing protein 1	88.761	0.840288	2.28951e-76	EKVERLSSGPEQI	S	754	-0.613013	-0.217355	-0.572308	-0.467558	0.100509	0.217636		Yes					Yes	Yes						PAK1	PAK_group	1.29948
PDXDC1	H3BND4	Pyridoxal-dependent decarboxylase domain-containing protein 1	88.761	0.994923	2.28951e-76	GHPGAPSPQHTDQ	S	775	0.106616	-0.412402	-0.576377	-0.294054	0.349796	0.356545			Yes										+	MAPK3	MAPK3_MAPK1_MAPK7_NLK_group	1.4759
PDS5B	H3BND4	Pyridoxal-dependent decarboxylase domain-containing protein 1	88.761	0.769866	0.000710044	ALSETSSVSHIED	S	1220	0.429964			0.429964				Yes
TMC7	H3BNW8	Transmembrane channel-like protein 7	87.165	0.968371	8.85601e-08	RIAENLSSHSLRN	S	86	0.0197731	0.165629		0.0927008	0.717327	0.103135	Stable	Yes
TMC7	H3BNW8	Transmembrane channel-like protein 7	87.165	0.98975	8.85601e-08	ENLSSHSLRNYAL	S	89	0.0197731	0.165629		0.0927008	0.717327	0.103135	Stable	Yes
OBSCN	H3BPX2	Obscurin	945.93	0.992449	5.03414e-05	QVPGGDSDEDSKT	S	6275	-1.32807		-0.933724	-1.1309	0.0598856	0.278847		Yes								Yes
OBSCN	H3BPX2	Obscurin	945.93	0.766079	5.03414e-05	SKTPSASPRHGRS	S	6285	-1.29584		-0.933724	-1.11478	0.058203	0.256052			Yes		Yes
DDX19B	H3BQK0	ATP-dependent RNA helicase DDX19B;ATP-dependent RNA helicase DDX19A	54.499	1	4.77159e-06	LQRDPNSPLYSVK	S	91	0.899098		-0.0197731	0.439663	0.44722	0.64974			Yes			Yes							+
MACF1	H3BQK9		861.07	0.877017	1.95107e-25	VNSKAGTPIRDSH	T	7448	-3.47669	-2.52276	-2.51286	-2.83744	0.0190392	0.553633	Dephos		Yes	Yes	Yes
MACF1	H3BQK9		861.07	1	3.88881e-13	PDLQLPTPEVIPS	T	7462	-3.30443	-2.38189	-1.87606	-2.52079	0.0244388	0.724249	Dephos		Yes
MACF1	H3BQK9		861.07	0.766671	1.95107e-25	PEVIPSSGSKLKR	S	7469	0.886199	-4.60656		-1.86018	0.540201	3.88397		Yes
MACF1	H3BQK9		861.07	0.965362	1.4928e-25	PIRDSHSPDLQLP	S	7455	3.17938	-0.726221	-2.06822	0.128313	0.949554	2.72617			Yes
MACF1	H3BQK9		861.07	0.840122	1.4928e-25	GTPIRDSHSPDLQ	S	7453	-0.640456	3.15149	-0.788686	0.574116	0.721074	2.2333		Yes					Yes	Yes
	H3BSJ8		4.6742	0.999952	1.46685e-07	NLELNGSILSGQP	S	38			-1.06626	-1.06626				Yes
	H3BSJ8		4.6742	0.822196	9.54968e-49	LSGQPSS______	S	46			0.479412	0.479412				Yes
ATXN2L	H3BUF6	Ataxin-2-like protein	112.71	0.86678	1.50164e-05	VNKSTSTPTSPGP	T	681	-3.76129	-4.52067		-4.14098	0.021792	0.536964	Dephos		Yes										+
ATXN2L	H3BUF6	Ataxin-2-like protein	112.71	0.999894	3.44876e-06	SSPGPGSEARGIN	S	396	-2.96477	-2.57862		-2.7717	0.0219048	0.273046	Dephos	Yes												PKCbeta	PKC_group	0.673731
ATXN2L	H3BUF6	Ataxin-2-like protein	112.71	0.999895	0.00016554	SSSPENSLDPFPP	S	67	-2.75176			-2.75176				Yes							Yes					PKCbeta	PKC_group	2.49482
ATXN2L	H3BUF6	Ataxin-2-like protein	112.71	0.997919	1.11056e-11	GPPAAASPCLGPV	S	56	-2.2231	-2.56925	-2.48653	-2.4263	0.0141987	0.180763	Dephos		Yes										+	MAPK3	MAPK3_MAPK1_MAPK7_NLK_group	1.44426
ATXN2L	H3BUF6	Ataxin-2-like protein	112.71	0.970442	5.1095e-59	HHLDNSSPGPGSE	S	391	-1.68168	-2.48468		-2.08318	0.045794	0.567808	Dephos		Yes										+	MAPK3	MAPK3_MAPK1_MAPK7_NLK_group	0.919557
ATXN2L	H3BUF6	Ataxin-2-like protein	112.71	0.81842	1.78776e-06	PHHLDNSSPGPGS	S	390	-1.48977	-2.57862		-2.0342	0.0678936	0.769939		Yes							Yes				+	TGFbR2	ACTR2_ACTR2B_TGFbR2_group	0.34929
ATXN2L	H3BUF6	Ataxin-2-like protein	112.71	0.999443	6.9748e-09	SVNKSTSTPTSPG	S	680	-0.535855	-2.86784		-1.70185	0.255759	1.64896		Yes						Yes					+	PKCbeta	PKC_group	1.0034
ATXN2L	H3BUF6	Ataxin-2-like protein	112.71	0.999465	4.24192e-24	GSARGQSTGKGPP	S	103	-1.03381	-1.36239	-1.62611	-1.34077	0.0227393	0.296744		Yes						Yes					+	CaMKIIalpha	CaMKII_group	1.90165
ATXN2L	H3BUF6	Ataxin-2-like protein	112.71	0.999598	3.16975e-05	QGSGRESPSLASR	S	339	-0.653514	-0.917775		-0.785645	0.0853006	0.186861			Yes		Yes								+	MAPK3	MAPK3_MAPK1_MAPK7_NLK_group	1.68493
ATXN2L	H3BUF6	Ataxin-2-like protein	112.71	0.993598	2.48601e-09	STSTPTSPGPRTH	S	684	-0.568366	-0.930775		-0.749571	0.108045	0.256262			Yes		Yes	Yes							+	MAPK1	MAPK3_MAPK1_MAPK7_NLK_group	1.89589
ATXN2L	H3BUF6	Ataxin-2-like protein	112.71	0.999963	0.000614329	AVQRQGSGRESPS	S	335	0.904889	-1.45875		-0.27693	0.831189	1.67134		Yes						Yes		Yes			+	CaMKIIalpha	CaMKII_group	1.90165
ATXN2L	H3BUF6	Ataxin-2-like protein	112.71	0.978369	1.52185e-10	FKLQPSSSPENSL	S	558	-0.202157	-0.284751	0	-0.162303	0.411975	0.146499	Stable	Yes								Yes			+
ATXN2L	H3BUF6	Ataxin-2-like protein	112.71	0.999193	5.56825e-07	AREIESSPQYRLR	S	306	-0.0126064	-0.202136		-0.107371	0.686646	0.134017	Stable		Yes										+	CDK1	CDK2_CDK3_CDK1_CDK5_group	1.08409
ATXN2L	H3BUF6	Ataxin-2-like protein	112.71	0.997877	8.23016e-22	KLQPSSSPENSLD	S	559	0.109695	0.037562	-0.0356239	0.037211	0.828733	0.07266	Stable		Yes										+
ATXN2L	H3BUF6	Ataxin-2-like protein	112.71	0.99996	1.0268e-59	TSEPMGSPVSSKT	S	594	0.13829	0.00834846	0.00309068	0.0499098	0.772964	0.0765848	Stable		Yes										+
ATXN2L	H3BUF6	Ataxin-2-like protein	112.71	1	1.25514e-48	GKGPPQSPVFEGV	S	111	0.132248	0.252398	0.159557	0.181401	0.307232	0.0629831	Stable		Yes			Yes							+	MAPK3	MAPK3_MAPK1_MAPK7_NLK_group	1.69414
ATXN2L	H3BUF6	Ataxin-2-like protein	112.71	0.99995	0.0085019	RMYPPRSPKSAAP	S	430	0.196859			0.196859					Yes			Yes								PAK1	PAK_group	0.937046
ATXN2	H3BUF6	Ataxin-2-like protein	112.71	0.998009	1.21152e-11	PVAAAGSGLRRGA	S	771			0.397904	0.397904				Yes											+
MAN2C1	H3BUT6	Alpha-mannosidase 2C1	117.19	1	0.00262249	LKRLSNTDGLPRV	T	480	0.00748258	0.113255		0.0603687	0.809916	0.0747922	Stable	Yes											+
MAN2C1	H3BUT6	Alpha-mannosidase 2C1	117.19	1	0.00262249	DRLKRLSNTDGLP	S	482	0.00748258	0.113255		0.0603687	0.809916	0.0747922	Stable	Yes					Yes	Yes		Yes			+
RBM7	H3BUY5	RNA-binding motif protein, X chromosome;RNA-binding motif protein, X chromosome, N-terminally processed	28.745	0.930853	0.00167094	RSDLYSSGRDRVG	S	107			-3.08901	-3.08901				Yes								Yes			+
RBMX	H3BUY5	RNA-binding motif protein, X chromosome;RNA-binding motif protein, X chromosome, N-terminally processed;RNA binding motif protein, X-linked-like-1;RNA binding motif protein, X-linked-like-1, N-terminally processed	28.745	0.983864	1.59578e-08	YRDYGHSSSRDDY	S	249	-1.7209	-2.1775		-1.9492	0.0313239	0.322869		Yes											+
RBMX	H3BUY5	RNA-binding motif protein, X chromosome;RNA-binding motif protein, X chromosome, N-terminally processed;RNA binding motif protein, X-linked-like-1;RNA binding motif protein, X-linked-like-1, N-terminally processed	28.745	0.999985	6.94639e-05	LSRGRDSYGGPPR	S	189	-1.71132	-1.97798		-1.84465	0.02699	0.188552		Yes					Yes	Yes					+
RBMXL1	H3BUY5	RNA-binding motif protein, X chromosome;RNA-binding motif protein, X chromosome, N-terminally processed	28.745	0.987579	1.76973e-12	YGGSRDSYSSSRS	S	326	-1.58988	-1.42326		-1.50657	0.0302387	0.117819		Yes					Yes	Yes					+
RBMX	H3BUY5	RNA-binding motif protein, X chromosome;RNA-binding motif protein, X chromosome, N-terminally processed;RNA binding motif protein, X-linked-like-1;RNA binding motif protein, X-linked-like-1, N-terminally processed	28.745	0.986635	1.00056e-12	DYSDHPSGGSYRD	S	277	-1.25147	-1.35671	-0.87578	-1.16132	0.0234935	0.25282		Yes											+
RBMX	H3BUY5	RNA-binding motif protein, X chromosome;RNA-binding motif protein, X chromosome, N-terminally processed;RNA binding motif protein, X-linked-like-1;RNA binding motif protein, X-linked-like-1, N-terminally processed	28.745	0.966992	1.58097e-05	DHPSGGSYRDSYE	S	280	-0.478527	-0.800993		-0.63976	0.128859	0.228018		Yes								Yes			+
RBMX	H3BUY5	RNA-binding motif protein, X chromosome;RNA-binding motif protein, X chromosome, N-terminally processed;RNA binding motif protein, X-linked-like-1;RNA binding motif protein, X-linked-like-1, N-terminally processed	28.745	0.848459	0.00258156	PRDDGYSTKDSYS	S	215	-0.137172	-0.490775		-0.313974	0.354025	0.250036		Yes								Yes			+
RBMX	H3BUY5	RNA-binding motif protein, X chromosome;RNA-binding motif protein, X chromosome, N-terminally processed;RNA binding motif protein, X-linked-like-1;RNA binding motif protein, X-linked-like-1, N-terminally processed	28.745	1	3.47932e-32	RRDVYLSPRDDGY	S	208	0.107554	0.0777717	0.135285	0.10687	0.515602	0.0287627	Stable		Yes										+
NUP93	H3BVG0	Nuclear pore complex protein Nup93	99.554	0.993506	2.71843e-19	RTLTRTSQETADV	S	52	-0.263802	-0.576183		-0.419993	0.234323	0.220887		Yes					Yes	Yes			Yes		+
NUP93	H3BVG0	Nuclear pore complex protein Nup93	99.554	0.98616	1.08e-13	KRLKGTSPSSSSR	S	767	-0.130097	-0.224905		-0.177501	0.491058	0.0670391	Stable		Yes										+
NUP93	H3BVG0	Nuclear pore complex protein Nup93	99.554	1	1.51355e-05	SRGLDISHISQRL	S	72	1.43125	2.35631	0.496509	1.42802	0.100025	0.929905		Yes							Yes				+
NUP93	H3BVG0	Nuclear pore complex protein Nup93	99.554	1	1.51355e-05	LDISHISQRLESL	S	75	2.66305	2.35631	2.96432	2.66123	0.0146494	0.304009	Increased	Yes									Yes		+
SORBS2	H7BXR4		80.965	0.963787	1.36972e-10	VKRVQSSPNLLAA	S	14	-0.581778	-0.237197	-0.0130692	-0.277348	0.314168	0.286472			Yes
RBM33	H7C0H2		38.976	0.86294	0.000955422	PPVVTHSPRLIPP	S	210	-1.58827		-2.57672	-2.08249	0.0585155	0.698937			Yes											MAPK3	MAPK3_MAPK1_MAPK7_NLK_group	1.55515
RBM33	H7C0H2	RNA-binding protein 33	38.976	1	2.77985e-13	KDIKEESDEEEED	S	205	0.0464212	0.0638766		0.0551489	0.821329	0.0123428	Stable	Yes						Yes	Yes	Yes			+
CHD3	H7C0J3		41.828	0.999699	1.30215e-23	SHAVPNTPHRSPP	T	233	-2.60051	-2.85802	-1.53287	-2.33047	0.0262802	0.70264	Dephos		Yes	Yes		Yes
	H7C0J3		41.828	0.985982	1.30215e-23	PNTPHRSPPSDVR	S	237	2.37067	-2.85802	-1.53287	-0.673407	0.729796	2.71823			Yes		Yes
CHD3	H7C0J3		41.828	0.999835	2.79882e-38	QQGHGASPHTGLP	S	258	-0.498383		-0.669027	-0.583705	0.120232	0.120664			Yes
CHD3	H7C0J3		41.828	1	7.29001e-30	AASPPPSPPLGPS	S	371	0.225275	0.23562	0.140635	0.20051	0.261817	0.0521107	Stable		Yes		Yes	Yes
CHD3	H7C0J3		41.828	1	7.29001e-30	ALGPAASPPPSPP	S	375	0.225275	0.23562	0.140635	0.20051	0.261817	0.0521107	Stable		Yes
ANP32A	H7C1E4	AP-1 complex subunit sigma-1A	22.065	1	1.80825e-08	LQEEDESPR____	S	15	-0.205264			-0.205264					Yes										+
DKFZp781C0425	H7C1N3	BET1 homolog	14.872	0.999721	0.000940207	TAIKSLSIEIGHE	S	65	-0.475074		0.117114	-0.17898	0.656852	0.41874	Stable	Yes						Yes					+
	H7C2H0		58.756	0.996212	2.34512e-19	EPEAEESDLDSGS	S	195	-0.575422			-0.575422				Yes							Yes	Yes
CHD3	H7C2H0		58.756	1	2.34512e-19	KRKKGGSSDEGPE	S	183	-0.575422		0.589919	0.00724881	0.991077	0.824021		Yes						Yes		Yes
CHD3	H7C2H0		58.756	1	2.34512e-19	RKKGGSSDEGPEP	S	184	-0.575422		0.589919	0.00724881	0.991077	0.824021		Yes
POLR2M	H8Y6P7	DNA-directed RNA polymerase II subunit GRINL1A	87.806	0.971853	2.76237e-06	SGSPISSEERRRR	S	671	0.215616	0.0529398		0.134278	0.605689	0.11503	Stable	Yes												PKCbeta	PKC_group	0.87279
POLR2M	H8Y6P7	DNA-directed RNA polymerase II subunit GRINL1A	87.806	0.99021	2.76237e-06	HCQKSGSPISSEE	S	667	0.755229	0.0864308		0.42083	0.371739	0.472912			Yes											MAPK3	MAPK3_MAPK1_MAPK7_NLK_group	0.879241
DIAPH1	H9KV28	Protein diaphanous homolog 1	141.57	1	1.51002e-114	DKKKGRSPDELPS	S	22	-0.163526	-0.0142124	0.0767823	-0.0336522	0.856321	0.121328	Stable		Yes										+	MAPK8	JNK_group	0.515247
PRC1	H9KV59		70.19	1	7.83849e-40	PLQRNFSINSVAS	S	571	-1.74541		-1.31313	-1.52927	0.041271	0.305665		Yes						Yes					+	CaMKIIalpha	CaMKII_group	1.57054
TNRC18	H9KVB4	Trinucleotide repeat-containing gene 18 protein	314.46	1	3.27876e-07	TYGKAVSPPPSPR	S	991	-0.992202	-1.1003		-1.04625	0.0461395	0.0764405			Yes										+
TNRC18	H9KVB4	Trinucleotide repeat-containing gene 18 protein	314.46	1	3.27876e-07	AVSPPPSPRASPV	S	995	-0.992202	-1.1003		-1.04625	0.0461395	0.0764405			Yes		Yes	Yes							+
TNRC18	H9KVB4	Trinucleotide repeat-containing gene 18 protein	314.46	1	3.27876e-07	PPSPRASPVAALK	S	999	-0.992202	-1.1003		-1.04625	0.0461395	0.0764405			Yes		Yes								+
TNRC18	H9KVB4	Trinucleotide repeat-containing gene 18 protein	314.46	0.989633	0.00509917	PIRLSPSKITEPL	S	1138			-0.0154976	-0.0154976				Yes											+
TNRC18	H9KVB4	Trinucleotide repeat-containing gene 18 protein	314.46	1	4.39846e-15	PERLALSPEDKPI	S	1127	0.229711	-0.124857	-0.0154976	0.0297853	0.885048	0.18157	Stable		Yes										+
TNRC18	H9KVB4	Trinucleotide repeat-containing gene 18 protein	314.46	0.995164	4.39846e-15	DKPIRLSPSKITE	S	1136	0.229711	-0.124857		0.0524267	0.865245	0.250718	Stable		Yes	Yes
HDAC7	I3L080	Hepatoma-derived growth factor-related protein 2	74.815	1	7.18903e-10	FALKVDSPDVKRC	S	520			-1.25048	-1.25048					Yes										+
HDGFRP2	I3L080	Hepatoma-derived growth factor-related protein 2	74.815	1	3.03791e-22	RGRGPPSSSDSEP	S	490			-0.229834	-0.229834				Yes								Yes			+
HDGFRP2	I3L080	Hepatoma-derived growth factor-related protein 2	74.815	1	6.04129e-06	ERARGDSEALDEE	S	669	-0.269338	-0.0443242		-0.156831	0.571216	0.159109	Stable	Yes						Yes					+
HDGFRP2	I3L080	Hepatoma-derived growth factor-related protein 2	74.815	1	3.03791e-22	GRGPPSSSDSEPE	S	395	0.00345832			0.00345832				Yes											+
HDGFRP2	I3L080	Hepatoma-derived growth factor-related protein 2	74.815	1	3.03791e-22	RGPPSSSDSEPEA	S	396	0.00345832			0.00345832				Yes								Yes			+
HDGFRP2	I3L080	Hepatoma-derived growth factor-related protein 2	74.815	1	3.03791e-22	PPSSSDSEPEAEL	S	397	0.00345832			0.00345832				Yes								Yes			+
HDGFRP2	I3L080	Hepatoma-derived growth factor-related protein 2	74.815	0.999949	0.00102191	ASDRMESDSDSDK	S	399	0.00345832			0.00345832				Yes						Yes		Yes			+
HDGFRP2	I3L080	Hepatoma-derived growth factor-related protein 2	74.815	1	6.88979e-05	DLDRPGSDRQERE	S	657	0.532866	-0.260869		0.135998	0.782111	0.561255		Yes						Yes					+
HDGFRP2	I3L080	Hepatoma-derived growth factor-related protein 2	74.815	1	8.80164e-36	RGSGGSSGDELRE	S	370	0.0994972	0.377876		0.238686	0.430139	0.196843	Stable	Yes								Yes			+
HDGFRP2	I3L080	Hepatoma-derived growth factor-related protein 2	74.815	1	8.80164e-36	ERGSGGSSGDELR	S	369	0.0994972	0.38947		0.244484	0.425499	0.205042	Stable	Yes								Yes			+
HDGFRP2	I3L080	Hepatoma-derived growth factor-related protein 2	74.815	1	7.48517e-28	GEAERGSGGSSGD	S	366	-0.00665171	0.646112		0.31973	0.471671	0.461574		Yes					Yes	Yes					+
HDGFRP2	I3L080	Hepatoma-derived growth factor-related protein 2	74.815	0.999949	0.00102191	DRMESDSDSDKSS	S	142	0.651683			0.651683				Yes								Yes
HDGFRP2	I3L080	Hepatoma-derived growth factor-related protein 2	74.815	0.999941	0.00102191	MESDSDSDKSSDN	S	144	0.651683			0.651683				Yes
HDGFRP2	I3L080	Hepatoma-derived growth factor-related protein 2	74.815	0.990895	0.00102191	DSDSDKSSDNSGL	S	146	0.651683			0.651683				Yes							Yes
HDGFRP2	I3L080	Hepatoma-derived growth factor-related protein 2	74.815	0.990323	0.00102191	SDSDKSSDNSGLK	S	149	0.651683			0.651683				Yes					Yes						+
I3L097	I3L097	Uncharacterized protein FLJ45252	37.956	1	1.3429e-58	KYSRHYSPEDEPS	S	294	-0.138839	-0.40969	-1.20652	-0.585015	0.215633	0.555013			Yes		Yes								+
I3L097	I3L097	Uncharacterized protein FLJ45252	37.956	1	1.3429e-58	SPEDEPSPEAQPI	S	300	-0.138839	-0.40969	-0.385265	-0.311265	0.163345	0.149824			Yes										+
I3L097	I3L097	Uncharacterized protein FLJ45252	37.956	1	1.13784e-17	FAPPEVSPEQAKT	S	93	-0.13359	0.0229033	0.0234017	-0.0290951	0.86801	0.090496	Stable		Yes										+
WASH6P	I3L0A4	WAS protein family homolog 6	51.621	0.903814	9.35046e-98	RQDDGSSSASPSV	S	355	-0.190256			-0.190256				Yes
WASH6P	I3L0A4	WAS protein family homolog 6	51.621	0.903928	4.94192e-83	DGSSSASPSVQGA	S	358	-0.199968	0.218464		0.00924812	0.979319	0.295876	Stable		Yes		Yes								+
SMG1	I3L0C1	Serine/threonine-protein kinase SMG1	410.62	0.998345	2.36521e-09	LATSADTPPSTVP	T	3571	-0.384075	-0.890486	0.128882	-0.381893	0.356592	0.509687			Yes		Yes								+
SMG1	I3L0C1	Serine/threonine-protein kinase SMG1	410.62	0.853878	2.36521e-09	QKNLATSADTPPS	S	3574	-0.384075	-0.890486	0.128882	-0.381893	0.356592	0.509687		Yes											+
CCDC137	I3L0U5	Coiled-coil domain-containing protein 137	33.524	1	6.10136e-05	VQAGPGSPRRARG	S	19	0.260748	0.134952		0.19785	0.453666	0.0889513	Stable		Yes	Yes		Yes							+	MAPK3	MAPK3_MAPK1_MAPK7_NLK_group	1.49295
CCDC120	I3L0U5	Coiled-coil domain-containing protein 137	33.524	1	1.68514e-07	MLRMLLSPGGVSQ	S	358			0.421283	0.421283					Yes										+
FAM64A	I3L156	Protein FAM64A	30.999	0.999983	7.33841e-34	SGSPTHSLSQKST	S	166	-1.84425	-2.43331		-2.13878	0.0334696	0.416525	Dephos	Yes												PAK1	PAK_group	1.29024
FAM64A	I3L156	Protein FAM64A	30.999	0.999997	1.82468e-43	SPTHSLSQKSTRL	S	168	-1.49391	-1.82717		-1.66054	0.0324035	0.235652		Yes									Yes		+	PKCbeta	PKC_group	2.49482
FAM54B	I3L156	Protein FAM64A	30.999	0.829682	0.000389145	IQESCQSGTKWLV	S	110			-1.41684	-1.41684				Yes											+
FAM64A	I3L156	Protein FAM64A	30.999	1	1.21188e-70	TSVRRRSLQHQEQ	S	16	-0.316097	-1.17862		-0.747358	0.232745	0.609895		Yes					Yes	Yes					+	CaMKIIalpha	CaMKII_group	1.90165
FAM64A	I3L156	Protein FAM64A	30.999	1	1.17304e-25	RGAQKGSGSPTHS	S	160	0.0574156	-0.449641		-0.196112	0.59458	0.358543	Stable	Yes					Yes						+	GSK3beta	GSK3_group	0.358472
FAM64A	I3L156	Protein FAM64A	30.999	0.999952	6.61078e-69	AQKGSGSPTHSLS	S	162	0.697952	0.391437		0.544694	0.159728	0.216739			Yes										+	MAPK3	MAPK3_MAPK1_MAPK7_NLK_group	1.59332
BCL7C	I3L1Q2	B-cell CLL/lymphoma 7 protein family member C	32.725	0.967021	6.69779e-35	DENSNQSFHSEGS	S	100	-0.952378		-0.879627	-0.916003	0.0551501	0.0514424		Yes											+
BCL7C	I3L1Q2	B-cell CLL/lymphoma 7 protein family member C	32.725	0.780078	4.35808e-13	SNQSFHSEGSLQK	S	103	-0.552833		-0.879627	-0.71623	0.109473	0.231078		Yes											+
BCL7C	I3L1Q2	B-cell CLL/lymphoma 7 protein family member C	32.725	0.999976	1.58097e-24	EPSPGGTPQPSRP	T	118	-0.724874	-0.515712	-0.184344	-0.474977	0.122963	0.272558			Yes		Yes								+
BCL7C	I3L1Q2	B-cell CLL/lymphoma 7 protein family member C	32.725	1	2.93185e-12	GGTPQPSRPVSPA	S	122	0.589763	1.31739	-0.724912	0.394081	0.601209	1.03512		Yes											+
BCL7C	I3L1Q2	B-cell CLL/lymphoma 7 protein family member C	32.725	0.877704	5.78607e-08	GSLQKGTEPSPGG	T	111	0.70832	0.888862	-0.345283	0.4173	0.418386	0.666557		Yes					Yes						+
BCL7C	I3L1Q2	B-cell CLL/lymphoma 7 protein family member C	32.725	1	2.48679e-25	QPSRPVSPAGPPE	S	126	0.0129262	1.31075	1.05547	0.793051	0.177245	0.687559			Yes		Yes	Yes							+
BCL7C	I3L1Q2	B-cell CLL/lymphoma 7 protein family member C	32.725	0.992784	2.48679e-25	QKGTEPSPGGTPQ	S	114	0.471239	1.31075	1.07713	0.953042	0.059023	0.433296			Yes										+
FLYWCH2	I3L1Y9	FLYWCH family member 2	15.604	0.999978	2.17151e-26	KASQEPSPKPGTE	S	21	-0.773146	-0.878608	-0.93546	-0.862405	0.0227393	0.0823609			Yes		Yes								+
CIC	I3L2J0	Protein capicua homolog	257.75	0.949136	0.00531406	GVSLVYSDKKSAA	S	1630		-3.99494		-3.99494				Yes											+	MAPK3	MAPK3_MAPK1_MAPK7_NLK_group	1.40038
CIC	I3L2J0	Protein capicua homolog	257.75	1	0.00801112	FGRKVFSPVIRSS	S	1639		-3.99494		-3.99494					Yes											PKCbeta	PKC_group	2.49482
CIC	I3L2J0		257.75	0.99999	0.000388706	VRSRHLSASTPKA	S	664	-2.80622	-3.89297		-3.34959	0.0340807	0.768454	Dephos	Yes						Yes						PAK1	PAK_group	1.36171
CIC	I3L2J0		257.75	0.995461	0.000388706	RHLSASTPKAGVL	T	667	-2.80622	-3.89297		-3.34959	0.0340807	0.768454	Dephos		Yes											DAPK3	DAPK_group	1
CIC	I3L2J0		257.75	0.999946	0.00169417	SRSRQPSPLLLLP	S	776		-2.00385	-2.15299	-2.07842	0.02259	0.105458	Dephos		Yes		Yes			Yes						PKCbeta	PKC_group	1.32703
CIC	I3L2J0		257.75	0.999944	0.00169417	AVPFSRSRQPSPL	S	780		-2.00385	-2.15299	-2.07842	0.02259	0.105458	Dephos	Yes												MAPK3	MAPK3_MAPK1_MAPK7_NLK_group	1.43536
	I3L2J0		257.75	1	0.00311052	AGFRAVSPAVPFS	S	768	-1.08207			-1.08207					Yes											MAPK3	MAPK3_MAPK1_MAPK7_NLK_group	0.469507
CIC	I3L2J0		257.75	0.90927	8.6442e-14	GLSGPGSGSKSPP	S	16	-0.442811	-1.12486		-0.783834	0.169946	0.48228		Yes												MAPK3	MAPK3_MAPK1_MAPK7_NLK_group	1.75787
CIC	I3L2J0		257.75	0.981264	8.6442e-14	PGSGSKSPPATRA	S	20	-0.474172	-1.08495		-0.77956	0.152502	0.431885			Yes		Yes									MAPK3	MAPK3_MAPK1_MAPK7_NLK_group	1.75787
CIC	I3L2J0	Protein capicua homolog	257.75	0.998559	2.45676e-29	PEEVLPSPTLQSL	S	2279	-0.832591	-0.864889	-0.230572	-0.642684	0.0966846	0.357265			Yes										+	MAPK3	MAPK3_MAPK1_MAPK7_NLK_group	1.30379
CIC	I3L2J0	Protein capicua homolog	257.75	1	2.44055e-30	NSTDLDSAPEDPT	S	2308	-0.963447	-0.318693		-0.64107	0.215064	0.45591		Yes								Yes			+	CK1alpha	CK1_group	1.3564
CIC	I3L2J0	Protein capicua homolog	257.75	0.842933	2.45676e-29	LQSLATSPRAILG	S	2288	-0.878772		-0.230572	-0.554672	0.263187	0.458347			Yes		Yes								+	MAPK3	MAPK3_MAPK1_MAPK7_NLK_group	1.40276
CIC	I3L2J0	Protein capicua homolog	257.75	0.999677	0.000184904	GKRRTQSLSALPK	S	1082	0.173255	-0.31034	-0.231678	-0.122921	0.616031	0.259494	Stable	Yes						Yes				p90RSK;RSK2	+	CaMKIIalpha	CaMKII_group	1.56301
CIC	I3L2J0	Protein capicua homolog	257.75	0.999997	3.50651e-07	SGRAEASPNDTAG	S	1609	-0.439794	0.48211		0.0211579	0.970655	0.651884			Yes											MAPK3	MAPK3_MAPK1_MAPK7_NLK_group	0.458609
CIC	I3L2J0	Protein capicua homolog	257.75	0.996456	2.54807e-70	APEDPTSPKRKMR	S	2315	-0.0111372	0.0719671	0.342854	0.134561	0.522535	0.185111	Stable		Yes	Yes		Yes						ERK1;ERK2	+	PKCbeta	PKC_group	1.35177
CIC	I3L2J0	Protein capicua homolog	257.75	0.983618	2.54807e-70	RKKRKNSTDLDSA	S	2303	0.0773797	0.0509208	0.342854	0.157051	0.438067	0.161453	Stable	Yes					Yes	Yes					+	CaMKIIalpha	CaMKII_group	1.90165
CIAPIN1	I3L2J0	Protein capicua homolog	257.75	0.999611	0.00531406	SRVPGGSPLGVSL	S	307									Yes										+
RPTOR	I3L436	Regulatory-associated protein of mTOR	24.73	0.804454	1.22749e-26	QRVLDTSSLTQSA	S	14	-0.90444	-1.17613	-0.878529	-0.986367	0.0229557	0.164851		Yes							Yes				+	PKBalpha	PKB_group	6.09032
RPTOR	I3L436	Regulatory-associated protein of mTOR	24.73	0.999995	2.40278e-30	IHQAGGSPPASST	S	37	0.064607	0.136981	-0.059909	0.0472264	0.790732	0.0995892	Stable		Yes										+	ICK	RCK_group	4.85011
RPTOR	I3L436	Regulatory-associated protein of mTOR	24.73	0.999978	1.03588e-127	TSSLTQSAPASPT	S	19	-0.0828509	0.0486509	0.283597	0.0831324	0.692906	0.185642	Stable	Yes										mTOR	+	ICK	RCK_group	4.75643
RPTOR	I3L436	Regulatory-associated protein of mTOR	24.73	0.999976	1.03588e-127	TQSAPASPTNKGV	S	23	0.365693	0.712433	0.877394	0.65184	0.0625934	0.261176			Yes		Yes	Yes						ERK1;ERK2;mTOR	+	MAPK3	MAPK3_MAPK1_MAPK7_NLK_group	11.3134
BAIAP2	I3L4C2	Brain-specific angiogenesis inhibitor 1-associated protein 2	61.381	1	1.68544e-05	KAAQPKSLSPPQS	S	356	0.23634	0.023827	0.128125	0.12943	0.474125	0.106262	Stable	Yes											+	PAK1	PAK_group	7.63901
BAIAP2	I3L4C2	Brain-specific angiogenesis inhibitor 1-associated protein 2	61.381	1	9.48629e-06	AQPKSLSPPQSQS	S	358	0.390448	0.262867	0.128125	0.26048	0.208695	0.131178			Yes										+	MAPK3	MAPK3_MAPK1_MAPK7_NLK_group	3.00198
	I3L4P5		65.873	1	0.00172078	THKRIHTADKPYK	T	504		-2.21409		-2.21409				Yes						Yes
FAM195B	I3L4Q0	Protein FAM195B	12.95	0.998558	1.22802e-28	NGKRTSSPRSPPS	S	39	-0.362195	-1.21064	-0.14509	-0.572641	0.227016	0.563084			Yes
FAM195B	I3L4Q0	Protein FAM195B	12.95	0.993355	1.22802e-28	RTSSPRSPPSSSE	S	42	-0.362195	-0.588517	-0.14509	-0.365267	0.16172	0.221729			Yes		Yes	Yes
FAM195B	I3L4Q0	Protein FAM195B	12.95	0.97864	6.05981e-28	YNGKRTSSPRSPP	S	38	-0.223391	-0.239031	0.0988145	-0.121202	0.56859	0.190701	Stable	Yes					Yes	Yes
EIF5A	I3L504	Eukaryotic translation initiation factor 5A-1;Eukaryotic translation initiation factor 5A-2	20.503	0.9164	0.00243684	CKIVEMSTSKTGK	S	44	0.246347	-0.187514		0.0294164	0.93028	0.306787	Stable	Yes							Yes					PKCbeta	PKC_group	1.24001
RBBP8	I6L8A6	DNA endonuclease RBBP8	102.61	0.980863	9.4924e-20	DLNTSLSPSLLQP	S	345	-0.812435			-0.812435					Yes											GSK3beta	GSK3_group	0.530685
RBBP8	I6L8A6	DNA endonuclease RBBP8	102.61	0.977292	0.000429036	TYDQSQSPMAKAH	S	347	-0.812435			-0.812435					Yes											MAPK3	MAPK3_MAPK1_MAPK7_NLK_group	1.54189
RBBP7	I6L8A6	DNA endonuclease RBBP8	102.61	0.869458	9.4924e-20	GLDLNTSLSPSLL	S	3			-0.200253	-0.200253				Yes											+
DOT1L	J3KMZ8	Zinc finger protein ubi-d4	45.78	0.995657	1.24556e-13	EDSQPPTPVSQRS	T	764	-2.17488			-2.17488					Yes		Yes	Yes
DPF2	J3KMZ8	Zinc finger protein ubi-d4	45.78	0.999997	1.24556e-13	GEDKEDSQPPTPV	S	258			-1.55778	-1.55778				Yes						Yes	Yes		Yes	CDK2	+	TLK1	TLK_group	0.471949
DPF2	J3KMZ8	Zinc finger protein ubi-d4	45.78	1	1.42571e-05	RKKLDASILEDRD	S	200	-0.771865	-0.631989	-0.396488	-0.600114	0.0547087	0.189707		Yes							Yes	Yes			+	CK2a2	CK2_group	0.522994
PI4KA	J3KN10	Phosphatidylinositol 4-kinase alpha	236.83	0.999985	1.40345e-31	SSISQVSPERGMP	S	265	0.227741	0.0330085		0.130375	0.623893	0.137697	Stable		Yes	Yes									+
MDC1	J3KN13	MyoD family inhibitor domain-containing protein	37.01	1	1.66957e-09	SVNSDISKKSKVN	S	1321		-0.144438		-0.144438				Yes							Yes
MDFIC	J3KN13	MyoD family inhibitor domain-containing protein	37.01	0.999206	2.64371e-32	KIQSSLSVNSDIS	S	249	-0.0124317	0.0130285	-0.0684645	-0.0226226	0.88981	0.0416913	Stable	Yes												PAK1	PAK_group	1.29307
MDFIC	J3KN13	MyoD family inhibitor domain-containing protein	37.01	1	2.64371e-32	SSLSVNSDISKKS	S	252	-0.0124317	0.0130285	0.22874	0.0764455	0.68549	0.132504	Stable	Yes												CK1alpha	CK1_group	1.39575
ECM29	J3KN16	Proteasome-associated protein ECM29 homolog	223.69	0.947416	5.48611e-46	PIPSEGSGFTKLH	S	1005		0.363197	0.06924	0.216218	0.473807	0.207859	Stable	Yes							Yes				+	CK1alpha	CK1_group	1.3564
RCOR1	J3KN32	REST corepressor 1	53.327	1	9.83279e-91	KREREESEDELEE	S	260	-0.00859516	0.740143	-0.1125	0.206349	0.577456	0.465189	Stable	Yes						Yes	Yes	Yes			+	CK2alpha	CK2_group	7.02678
RCN1	J3KN32	REST corepressor 1	53.327	0.99996	0.00800716	AKLARRSQERDNL	S	55			2.10203	2.10203				Yes					Yes	Yes			Yes			HIPK2	HIPK1_HIPK2_group	1.99624
BNIP2	J3KN59	BCL2/adenovirus E1B 19 kDa protein-interacting protein 2	48.844	0.999941	4.02759e-77	EVIRKGSITEYTA	S	235	-0.159863	-0.337654	0.0935711	-0.134649	0.55016	0.216716	Stable	Yes					Yes	Yes		Yes			+	PKAalpha	PKA_group	1.31856
APIP	J3KN82	Probable methylthioribulose-1-phosphate dehydratase	29.3	0.981015	1.06757e-06	KDISGPSPSKKLK	S	104	0.0684645	0.128267		0.0983656	0.691416	0.0422866	Stable		Yes	Yes									+	CK1alpha	CK1_group	1.3564
RPS3	J3KN86	40S ribosomal protein S3	28.486	0.999998	1.66209e-20	LPTTPISEQKGGK	S	240	-1.309	-1.53451	-1.6867	-1.51007	0.0182005	0.190032		Yes											+
RPS17	J3KN86	40S ribosomal protein S3	28.486	1	0.00769239	MPQPVPTA_____	T	113			-0.291957	-0.291957				Yes											+
RPS3	J3KN86	40S ribosomal protein S3	28.486	0.99646	1.45235e-26	DEILPTTPISEQK	T	237	-0.100298	0.0204429	-0.0565835	-0.0454797	0.787573	0.0611317	Stable		Yes			Yes						PKCD;CDK2	+
ABI2	J3KNB2	Abl interactor 2	55.682	0.994309	0.000938451	PPTIGGSLPYRRP	S	368	-1.95271			-1.95271				Yes											+	PKCbeta	PKC_group	1.64385
ABI2	J3KNB2	Abl interactor 2	55.682	0.997557	0.000771765	PTQKPPSPPMSGK	S	183	0.715454	0.745406	-2.4971	-0.345414	0.798159	1.86348			Yes			Yes							+	CDK5	CDK2_CDK3_CDK1_CDK5_group	3.74352
ABI2	J3KNB2	Abl interactor 2	55.682	1	6.82376e-14	MAPSQQSPVRTAS	S	227	0.190804	0.021863		0.106334	0.684692	0.11946	Stable		Yes	Yes									+	CDK5	CDK2_CDK3_CDK1_CDK5_group	3.74352
ABI2	J3KNB2	Abl interactor 2	55.682	0.833632	0.000771765	GGLPRTTPPTQKP	T	175	0.698396	0.747633	0.832051	0.75936	0.0256989	0.0675948			Yes											CDK5	CDK2_CDK3_CDK1_CDK5_group	3.74352
ABCD1	J3KNB2	Abl interactor 2	55.682	0.999809	0.000938451	RPASRHTPPTIGG	T	733									Yes										+
RGPD3	J3KNE0	RanBP2-like and GRIP domain-containing protein 3;RanBP2-like and GRIP domain-containing protein 4;RANBP2-like and GRIP domain-containing protein 8;RANBP2-like and GRIP domain-containing protein 5/6;E3 SUMO-protein ligase RanBP2;Putative peptidyl-prolyl cis-trans isomerase	198.39	0.852414	5.25853e-77	NSDIEQSSDSKVK	S	2520			-3.12658	-3.12658				Yes							Yes
RGPD3	J3KNE0	RanBP2-like and GRIP domain-containing protein 3;RanBP2-like and GRIP domain-containing protein 4;E3 SUMO-protein ligase RanBP2;Putative peptidyl-prolyl cis-trans isomerase	198.39	1	9.613e-22	PKFVFGSESVKSI	S	2518	-3.19694	-2.38687	-3.00115	-2.86165	0.0169429	0.42267	Dephos	Yes											+
RGPD3	J3KNE0	RanBP2-like and GRIP domain-containing protein 3;RanBP2-like and GRIP domain-containing protein 4;E3 SUMO-protein ligase RanBP2;Putative peptidyl-prolyl cis-trans isomerase	198.39	1	9.613e-22	TPKAVVSPPKFVF	S	2510	-3.19694	-2.38687	-2.71277	-2.76553	0.017061	0.407605	Dephos		Yes	Yes									+
RGPD3	J3KNE0	RanBP2-like and GRIP domain-containing protein 3;RANBP2-like and GRIP domain-containing protein 8;RANBP2-like and GRIP domain-containing protein 5/6;E3 SUMO-protein ligase RanBP2;Putative peptidyl-prolyl cis-trans isomerase	198.39	1	5.59072e-23	PHKLVDTGRAAKL	T	2160	-2.15483	-2.68403	-2.76867	-2.53584	0.016714	0.332673	Dephos	Yes
RGNEF	J3KNE0	RanBP2-like and GRIP domain-containing protein 3;RanBP2-like and GRIP domain-containing protein 4;E3 SUMO-protein ligase RanBP2;Putative peptidyl-prolyl cis-trans isomerase	198.39	1	1.80828e-18	FVFGSESVKSIFS	S	565		-2.08383		-2.08383				Yes
RGPD3	J3KNE0	RanBP2-like and GRIP domain-containing protein 3;RANBP2-like and GRIP domain-containing protein 8;RANBP2-like and GRIP domain-containing protein 5/6;E3 SUMO-protein ligase RanBP2;Putative peptidyl-prolyl cis-trans isomerase	198.39	1	5.59072e-23	LDIPLQTPHKLVD	T	2153	-1.30797	-2.68403	-1.29048	-1.76083	0.0506273	0.799567			Yes	Yes									+
RGPD3	J3KNE0	RanBP2-like and GRIP domain-containing protein 3;RanBP2-like and GRIP domain-containing protein 4;RANBP2-like and GRIP domain-containing protein 8;RANBP2-like and GRIP domain-containing protein 5/6;E3 SUMO-protein ligase RanBP2;Putative peptidyl-prolyl cis-trans isomerase	198.39	0.951725	7.40438e-111	SDIEQSSDSKVKN	S	2588		-0.491699		-0.491699				Yes
RGPD3	J3KNE0	RanBP2-like and GRIP domain-containing protein 3;RanBP2-like and GRIP domain-containing protein 4;RANBP2-like and GRIP domain-containing protein 8;RANBP2-like and GRIP domain-containing protein 5/6;E3 SUMO-protein ligase RanBP2;Putative peptidyl-prolyl cis-trans isomerase	198.39	0.919883	1.03518e-05	DDDAYKTEDSDDI	T	2589	-0.405413			-0.405413				Yes
RGPD3	J3KNE0	RanBP2-like and GRIP domain-containing protein 3;RanBP2-like and GRIP domain-containing protein 4;RANBP2-like and GRIP domain-containing protein 8;RANBP2-like and GRIP domain-containing protein 5/6;E3 SUMO-protein ligase RanBP2;Putative peptidyl-prolyl cis-trans isomerase	198.39	0.908084	7.59586e-53	TSSVAQSGSESKV	S	2566	-0.41999	-0.32112		-0.370555	0.22053	0.0699114		Yes								Yes
RGPD3	J3KNE0	RanBP2-like and GRIP domain-containing protein 3;RanBP2-like and GRIP domain-containing protein 4;RANBP2-like and GRIP domain-containing protein 8;RANBP2-like and GRIP domain-containing protein 5/6;E3 SUMO-protein ligase RanBP2;Putative peptidyl-prolyl cis-trans isomerase	198.39	0.769859	6.02055e-08	PHVSRSSTPRESP	S	2456	-0.351258	-0.609471	-0.0669502	-0.34256	0.21806	0.271365		Yes					Yes	Yes					+
RGPD3	J3KNE0	RanBP2-like and GRIP domain-containing protein 3;RanBP2-like and GRIP domain-containing protein 4;RANBP2-like and GRIP domain-containing protein 8;RANBP2-like and GRIP domain-containing protein 5/6;E3 SUMO-protein ligase RanBP2;Putative peptidyl-prolyl cis-trans isomerase	198.39	0.769867	6.02055e-08	TPHVSRSSTPRES	S	2457	-0.351258	-0.609471	-0.0669502	-0.34256	0.21806	0.271365		Yes											+
RGPD3	J3KNE0	RanBP2-like and GRIP domain-containing protein 3;RanBP2-like and GRIP domain-containing protein 4;RANBP2-like and GRIP domain-containing protein 8;RANBP2-like and GRIP domain-containing protein 5/6;E3 SUMO-protein ligase RanBP2;Putative peptidyl-prolyl cis-trans isomerase	198.39	0.764483	6.79869e-06	ASPLASSPVRKNL	S	2005	-0.266212			-0.266212					Yes	Yes									+
RGPD3	J3KNE0	RanBP2-like and GRIP domain-containing protein 3;RanBP2-like and GRIP domain-containing protein 4;E3 SUMO-protein ligase RanBP2;Putative peptidyl-prolyl cis-trans isomerase	198.39	1	5.6454e-37	YKYSPKTPPRWAE	T	799	-0.221539	-0.239642	-0.29337	-0.251517	0.177111	0.037359			Yes	Yes		Yes							+
RGPD3	J3KNE0	RanBP2-like and GRIP domain-containing protein 3;RanBP2-like and GRIP domain-containing protein 4;RANBP2-like and GRIP domain-containing protein 8;RANBP2-like and GRIP domain-containing protein 5/6;E3 SUMO-protein ligase RanBP2;Putative peptidyl-prolyl cis-trans isomerase	198.39	0.958371	1.03363e-08	HVSRSSTPRESPC	T	2458	-0.0484122	-0.493545	-0.0669502	-0.202969	0.413602	0.251817	Stable		Yes		Yes								+
RGPD3	J3KNE0	RanBP2-like and GRIP domain-containing protein 3;RanBP2-like and GRIP domain-containing protein 4;RANBP2-like and GRIP domain-containing protein 8;RANBP2-like and GRIP domain-containing protein 5/6;E3 SUMO-protein ligase RanBP2;Putative peptidyl-prolyl cis-trans isomerase	198.39	0.999998	1.03363e-08	SSTPRESPCGKIA	S	2462	-0.0484122	-0.493545	-0.0669502	-0.202969	0.413602	0.251817	Stable		Yes		Yes								+
RGPD3	J3KNE0	RanBP2-like and GRIP domain-containing protein 3;RanBP2-like and GRIP domain-containing protein 4;RANBP2-like and GRIP domain-containing protein 8;RANBP2-like and GRIP domain-containing protein 5/6;E3 SUMO-protein ligase RanBP2;Putative peptidyl-prolyl cis-trans isomerase	198.39	0.84671	8.18692e-12	MANKANTSGDFEK	T	1992	-0.145765		-0.013498	-0.0796315	0.754954	0.0935268	Stable	Yes						Yes		Yes
RGPD3	J3KNE0	RanBP2-like and GRIP domain-containing protein 3;RanBP2-like and GRIP domain-containing protein 4;RANBP2-like and GRIP domain-containing protein 8;RANBP2-like and GRIP domain-containing protein 5/6;E3 SUMO-protein ligase RanBP2;Putative peptidyl-prolyl cis-trans isomerase	198.39	1	2.01465e-26	EKDSLITPHVSRS	T	2450	0.0511633	-0.0724489	-0.0765591	-0.0326149	0.850041	0.0725831	Stable		Yes										+
RGPD3	J3KNE0	RanBP2-like and GRIP domain-containing protein 3;RanBP2-like and GRIP domain-containing protein 4;RANBP2-like and GRIP domain-containing protein 8;RANBP2-like and GRIP domain-containing protein 5/6	198.39	0.882564	7.81374e-07	IKHSTPSPTKYSL	S	782	0.360982	-0.312781		0.0241005	0.957275	0.476423	Stable		Yes	Yes									+
RGPD3	J3KNE0	RanBP2-like and GRIP domain-containing protein 3;RanBP2-like and GRIP domain-containing protein 4;E3 SUMO-protein ligase RanBP2;Putative peptidyl-prolyl cis-trans isomerase	198.39	1	5.6454e-37	SKSYKYSPKTPPR	S	796	-0.221539	0.800928	-0.29337	0.0953394	0.839715	0.612112			Yes		Yes								+
RGPD3	J3KNE0	RanBP2-like and GRIP domain-containing protein 3;RanBP2-like and GRIP domain-containing protein 4;RANBP2-like and GRIP domain-containing protein 8;RANBP2-like and GRIP domain-containing protein 5/6;E3 SUMO-protein ligase RanBP2;Putative peptidyl-prolyl cis-trans isomerase	198.39	0.910745	7.1324e-08	AYKTEDSDDIHFE	S	2008	-0.1839	0.394354		0.105227	0.789748	0.408887	Stable	Yes							Yes				+
RGPD3	J3KNE0	RanBP2-like and GRIP domain-containing protein 3;RanBP2-like and GRIP domain-containing protein 4;RANBP2-like and GRIP domain-containing protein 8;RANBP2-like and GRIP domain-containing protein 5/6;E3 SUMO-protein ligase RanBP2;Putative peptidyl-prolyl cis-trans isomerase	198.39	1	1.39833e-59	TAQEKDSLITPHV	S	2447	0.224658	0.0762195	0.252552	0.184477	0.318387	0.0947851	Stable	Yes					Yes						+
RGPD3	J3KNE0	RanBP2-like and GRIP domain-containing protein 3;RanBP2-like and GRIP domain-containing protein 4;RANBP2-like and GRIP domain-containing protein 8;RANBP2-like and GRIP domain-containing protein 5/6;E3 SUMO-protein ligase RanBP2;Putative peptidyl-prolyl cis-trans isomerase	198.39	0.998634	9.17979e-10	SSSVHASPLASSP	S	2246	0.412619		0.504387	0.458503	0.160797	0.0648896			Yes		Yes								+
RGPD3	J3KNE0	RanBP2-like and GRIP domain-containing protein 3;RanBP2-like and GRIP domain-containing protein 4;RANBP2-like and GRIP domain-containing protein 8;RANBP2-like and GRIP domain-containing protein 5/6;E3 SUMO-protein ligase RanBP2;Putative peptidyl-prolyl cis-trans isomerase	198.39	1	1.39833e-59	LITPHVSRSSTPR	S	2454	0.448901	0.394544	0.54017	0.461205	0.0596309	0.0735886		Yes											+
RGPD3	J3KNE0	RanBP2-like and GRIP domain-containing protein 3;RanBP2-like and GRIP domain-containing protein 4;RANBP2-like and GRIP domain-containing protein 8;RANBP2-like and GRIP domain-containing protein 5/6	198.39	0.999244	7.81374e-07	PTKYSLSPSKSYK	S	789	0.591871	0.415788		0.503829	0.150022	0.124509			Yes	Yes									+
RGPD3	J3KNE0	RanBP2-like and GRIP domain-containing protein 3;RANBP2-like and GRIP domain-containing protein 8;RANBP2-like and GRIP domain-containing protein 5/6	198.39	0.999998	8.45601e-78	KSALSLSKSPAKL	S	2251			0.599243	0.599243				Yes										CDK1	+
RGPD3	J3KNE0	RanBP2-like and GRIP domain-containing protein 3;RANBP2-like and GRIP domain-containing protein 8;RANBP2-like and GRIP domain-containing protein 5/6	198.39	1	8.45601e-78	ALSLSKSPAKLNQ	S	1303		0.780066		0.780066					Yes	Yes	Yes
RGPD3	J3KNE0	RanBP2-like and GRIP domain-containing protein 3;RanBP2-like and GRIP domain-containing protein 4;E3 SUMO-protein ligase RanBP2;Putative peptidyl-prolyl cis-trans isomerase	198.39	0.998853	1.16744e-34	ALFSSQSPKDTSF	S	394		5.45824	-0.720103	2.36907	0.492179	4.36875			Yes										+
TPD52L1	J3KNE7	Tumor protein D53	22.999	0.999984	6.07273e-06	MPAMRNSPTFKSF	S	149	-1.61405	-3.32294		-2.46849	0.0956556	1.20837			Yes
TPD52L1	J3KNE7	Tumor protein D53	22.999	0.999996	1.41785e-10	NSPTFKSFEERVE	S	154	-1.61405	2.29131	2.33424	1.00383	0.540264	2.26726		Yes								Yes			+
CYB5B	J3KNF8	Cytochrome b5 type B	16.694	0.905191	3.32435e-14	GQEVETSVTYYRL	S	23	0.204516	-0.383497		-0.0894903	0.823348	0.415788	Stable	Yes							Yes					PKCbeta	PKC_group	1.13837
PDLIM2	J3KNH4	PDZ and LIM domain protein 2	62.745	0.969926	1.47992e-29	PAFLPSSLSPQSS	S	507			-1.69162	-1.69162				Yes
PDLIM2	J3KNH4	PDZ and LIM domain protein 2	62.745	0.999287	2.00313e-77	FLPSSLSPQSSLP	S	516	-0.353303	-0.467905	-0.913876	-0.578361	0.0926619	0.29616			Yes										+
PDHA1	J3KNH4	PDZ and LIM domain protein 2	62.745	1	7.24517e-15	AEERGGTPAFLPS	T	333			0.388582	0.388582					Yes										+
SEC16A	J3KNL6	Protein transport protein Sec16A	251.89	0.837575	6.77259e-64	EVSHLQSGSHLAN	S	288	-2.82838	-3.59156		-3.20997	0.0260819	0.539647	Dephos	Yes
SEC16A	J3KNL6	Protein transport protein Sec16A	251.89	0.967311	9.81516e-06	PHDGVVTPAASPS	T	331			-2.29213	-2.29213					Yes
SEC16A	J3KNL6		251.89	0.998148	2.08878e-19	PFSGALTPSAPPG	T	129	-2.1353	-2.44167	-2.12489	-2.23395	0.0141987	0.179962	Dephos		Yes		Yes
SEC16A	J3KNL6		251.89	0.997746	2.08878e-19	QPRAHASPFSGAL	S	122	-1.63343	-1.64639	-2.12489	-1.80157	0.018276	0.280076			Yes
SEC16A	J3KNL6	Protein transport protein Sec16A	251.89	0.800883	9.81516e-06	VVTPAASPSLPQP	S	1374		-1.3769		-1.3769					Yes		Yes
SEC16A	J3KNL6	Protein transport protein Sec16A	251.89	0.804079	0.000399449	SSRASHSSERPPP	S	197	-1.09262			-1.09262				Yes
SEC16A	J3KNL6	Protein transport protein Sec16A	251.89	0.833002	7.19071e-20	SPVGGETDETTVS	T	201	-0.795985			-0.795985				Yes
SEC16A	J3KNL6	Protein transport protein Sec16A	251.89	1	1.02047e-09	SARSLHSAHSLAS	S	1359	-0.706747	-0.814181		-0.760464	0.0739124	0.0759673		Yes
SEC16A	J3KNL6	Protein transport protein Sec16A	251.89	0.996148	3.20145e-18	GWDRADSGPTQPP	S	2073	-0.339345	-1.24251	-0.68724	-0.756365	0.100747	0.455534		Yes						Yes
SEC16A	J3KNL6	Protein transport protein Sec16A	251.89	1	3.05579e-26	PDGPLASPARVPM	S	1964		-0.712111	-0.629287	-0.670699	0.0892956	0.058566			Yes	Yes
SEC16A	J3KNL6	Protein transport protein Sec16A	251.89	0.999933	5.8709e-18	SLHSAHSLASRRS	S	1362	-0.816774	-0.449641		-0.633207	0.140419	0.259602		Yes
SEC16A	J3KNL6	Protein transport protein Sec16A	251.89	0.793545	1.42443e-10	SQNYRGSVSQPST	S	587	-0.28207	-1.3989	0.0536584	-0.542436	0.357301	0.760475		Yes					Yes	Yes
SEC16A	J3KNL6	Protein transport protein Sec16A	251.89	1	4.60163e-10	LLQEARSPDPGIV	S	2022	-0.548712	-0.0941009	-0.589092	-0.410635	0.161576	0.274869			Yes
SEC14L1	J3KNL6	Protein transport protein Sec16A	251.89	1	0.00657899	NEHRPASALVNPL	S	234	-0.361935			-0.361935				Yes						Yes
SEC16A	J3KNL6	Protein transport protein Sec16A	251.89	0.752494	2.993e-05	SSLSSHSHQSQIY	S	1228	-0.194741			-0.194741				Yes
SEC16A	J3KNL6	Protein transport protein Sec16A	251.89	0.9978	9.4354e-07	DPRFTGSFDDDPD	S	1327	-0.480015		0.114863	-0.182576	0.650939	0.420643	Stable	Yes								Yes
SEC16A	J3KNL6	Protein transport protein Sec16A	251.89	0.999998	3.20145e-18	QPPLSLSPAPETK	S	2083	-0.15101	-0.135404	-0.206143	-0.164185	0.338154	0.0371648	Stable		Yes
SEC16A	J3KNL6	Protein transport protein Sec16A	251.89	0.999999	7.32379e-09	PTQPPLSLSPAPE	S	2081	-0.391683	0.0570314	-0.145351	-0.160001	0.487917	0.224716	Stable	Yes
SEC16A	J3KNL6	Protein transport protein Sec16A	251.89	1	5.8709e-18	SEHSARSLHSAHS	S	1356	-0.0272632	0.0286606		0.000698692	0.998113	0.0395441	Stable	Yes
SEC16A	J3KNL6	Protein transport protein Sec16A	251.89	0.988919	3.03347e-13	LASRRSSLSSHSH	S	1369	-0.0485316	0.106607		0.0290376	0.909215	0.109699	Stable	Yes					Yes	Yes
SEC16A	J3KNL6	Protein transport protein Sec16A	251.89	0.951526	4.60205e-23	FKQIDSSPVGGET	S	569	0.0840643	-0.0749164	0.162638	0.057262	0.757436	0.121024	Stable		Yes
SEC16A	J3KNL6	Protein transport protein Sec16A	251.89	0.988919	1.92009e-06	SLASRRSSLSSHS	S	575			0.0743195	0.0743195				Yes					Yes	Yes
SEC16A	J3KNL6	Protein transport protein Sec16A	251.89	1	2.8396e-09	PPQQQASPPQLPK	S	1069	0.133169	0.101443	0.202555	0.145723	0.393717	0.0517117	Stable		Yes
SEC16A	J3KNL6		251.89	0.838171	4.20084e-30	GSSSKSSPPVLQG	S	74	0.0207689	0.443968	0.155807	0.206848	0.371305	0.216167	Stable		Yes		Yes
SEC16A	J3KNL6	Protein transport protein Sec16A	251.89	0.999794	2.24631e-55	SVSQPSTPSPPKP	T	593	0.155879	0.206379	0.37531	0.245856	0.218397	0.114919	Stable		Yes		Yes	Yes
SEC16A	J3KNL6	Protein transport protein Sec16A	251.89	0.998766	2.24631e-55	SQPSTPSPPKPTG	S	595	0.155879	0.243352	0.388016	0.262416	0.19711	0.117237			Yes	Yes
SEC16A	J3KNL6	Protein transport protein Sec16A	251.89	0.912814	2.24631e-55	NYRGSVSQPSTPS	S	589	0.188021	0.327819	0.384659	0.300166	0.147564	0.101194		Yes									Yes
SEC16A	J3KNL6	Protein transport protein Sec16A	251.89	0.999119	1.39776e-16	GSVSQPSTPSPPK	S	592	-0.0352539		0.811548	0.388147	0.469979	0.59878		Yes
SEC16A	J3KNL6	Protein transport protein Sec16A	251.89	0.999868	6.77259e-64	SHLANNSDPESTF	S	296	0.813689	0.743255	1.22938	0.928775	0.0333506	0.262704		Yes								Yes
DDX41	J3KNN5	Probable ATP-dependent RNA helicase DDX41	71.648	0.99972	1.39848e-08	EVPAGGSRSEAED	S	39	-0.238749	-0.496002	0.127305	-0.202482	0.468845	0.313232	Stable	Yes								Yes			+	CK1alpha	CK1_group	1.03712
DDX41	J3KNN5	Probable ATP-dependent RNA helicase DDX41	71.648	0.99972	1.39848e-08	PAGGSRSEAEDED	S	41	-0.238749	-0.496002	0.127305	-0.202482	0.468845	0.313232	Stable	Yes								Yes			+	CK2a2	CK2_group	0.595046
RAB11FIP1	J3KNP0	Rab11 family-interacting protein 1	137.17	1	7.51496e-05	PKKEGLSFLGGLR	S	435			-0.558659	-0.558659				Yes											+
RAB11FIP1	J3KNP0	Rab11 family-interacting protein 1;Rab11 family-interacting protein 2	137.17	0.999957	8.48688e-07	RNNMTASMFDLSM	S	300			-0.314755	-0.314755				Yes								Yes			+
RAB11FIP1	J3KNP0	Rab11 family-interacting protein 1	137.17	0.999999	6.76671e-10	GDRDLESQAGSLV	S	754	-0.125321		-0.329985	-0.227653	0.422429	0.144719	Stable	Yes									Yes		+
RAB11FIP1	J3KNP0	Rab11 family-interacting protein 1	137.17	0.999961	6.76671e-10	LESQAGSLVESKA	S	758	-0.125321		-0.329985	-0.227653	0.422429	0.144719	Stable	Yes								Yes			+
RAB11FIP1	J3KNP0	Rab11 family-interacting protein 1	137.17	0.750637	8.54568e-13	DSSPSSSPSPKGF	S	343	0.133695	-0.25084		-0.0585727	0.854943	0.271908	Stable		Yes		Yes								+
RAB11FIP1	J3KNP0	Rab11 family-interacting protein 1	137.17	0.998286	8.54568e-13	SPSSSPSPKGFRK	S	345	0.133695	-0.0586628		0.0375161	0.885303	0.136018	Stable		Yes		Yes								+
RAB11FIP1	J3KNP0	Rab11 family-interacting protein 1	137.17	0.968549	8.54568e-13	GEIKDSSPSSSPS	S	339	0.700085	-0.0521376		0.323973	0.505215	0.531901			Yes										+
R3HDM1	J3KNP0	Rab11 family-interacting protein 1	137.17	0.987115	9.13196e-05	PESRRSSLLSLMT	S	282		0.355904		0.355904				Yes					Yes	Yes					+
PARVA	J3KNQ4	Alpha-parvin	46.589	1	0.00441938	SRKKDDSFLGKLG	S	68		-0.314871	-1.72748	-1.02118	0.269505	0.998869		Yes						Yes	Yes				+	Pim1	Pim3_Pim1_group	2.69629
PARVA	J3KNQ4	Alpha-parvin	46.589	0.999959	5.78042e-08	SVPKSPTPKSPPS	T	56	-0.981993		-0.107554	-0.544773	0.349631	0.618321			Yes										+	Pim1	Pim3_Pim1_group	2.69522
PARVA	J3KNQ4	Alpha-parvin	46.589	0.976007	0.00822837	SPQKSPSVPKSPT	S	50	0.348686	0.261068		0.304877	0.283714	0.0619551		Yes						Yes						Pim1	Pim3_Pim1_group	3.82489
PARVA	J3KNQ4	Alpha-parvin	46.589	0.976959	2.68228e-05	LRRAMATSPQKSP	T	43	0.546462	0.716813	0.131534	0.464937	0.142725	0.301036		Yes												Pim1	Pim3_Pim1_group	5.70944
PARVA	J3KNQ4	Alpha-parvin	46.589	0.925177	1.9999e-25	RRAMATSPQKSPS	S	44	0.546462	0.817206	0.391172	0.584947	0.0633498	0.215609			Yes	Yes										Pim1	Pim3_Pim1_group	2.69804
PARVA	J3KNQ4	Alpha-parvin	46.589	0.999937	1.9999e-25	ATSPQKSPSVPKS	S	48	0.546462	0.648801	0.575035	0.5901	0.0364037	0.0528065			Yes		Yes								+	MAPK3	MAPK3_MAPK1_MAPK7_NLK_group	2.09551
PARVA	J3KNQ4	Alpha-parvin	46.589	0.999617	5.28518e-40	SPSVPKSPTPKSP	S	54	0.839718	2.11048	0.190108	1.04677	0.192891	0.976785			Yes		Yes	Yes							+	MAPK1	MAPK3_MAPK1_MAPK7_NLK_group	2.4761
PARVA	J3KNQ4	Alpha-parvin	46.589	0.996902	5.28518e-40	KSPTPKSPPSRKK	S	59	1.36081	1.2668		1.31381	0.0341688	0.0664764			Yes			Yes							+	MAPK1	MAPK3_MAPK1_MAPK7_NLK_group	2.4761
MARK3	J3KNR0	MAP/microtubule affinity-regulating kinase 3	87.004	0.988654	9.06301e-10	NNSTGQSPHHKVQ	S	419	-1.10902			-1.10902					Yes		Yes								+
MARK3	J3KNR0	MAP/microtubule affinity-regulating kinase 3	87.004	1	1.44602e-13	KGIAPASPMLGNA	S	492	-1.16382		-0.756682	-0.96025	0.078509	0.287888			Yes			Yes							+
MARK3	J3KNR0	MAP/microtubule affinity-regulating kinase 3	87.004	0.984925	7.68397e-29	YNGPPASPSLSHE	S	606	-0.528053	-1.1145	-0.774924	-0.805826	0.0480311	0.294442			Yes			Yes							+
MARK3	J3KNR0	MAP/microtubule affinity-regulating kinase 3	87.004	0.961589	7.68397e-29	PASPSLSHEATPL	S	610	-0.299063	-1.1145		-0.706782	0.236488	0.576601		Yes											+
MARK2	J3KNR0	MAP/microtubule affinity-regulating kinase 3	87.004	0.938954	1.13571e-05	SSDLNNSTGQSPH	S	576		-0.623586		-0.623586				Yes											+
MARK3	J3KNR0	MAP/microtubule affinity-regulating kinase 3	87.004	0.991974	1.00045e-08	QKQRRYSDHAGPA	S	442	-0.705382		-0.328032	-0.516707	0.193619	0.266827		Yes					Yes	Yes					+
MARK3	J3KNR0	MAP/microtubule affinity-regulating kinase 3	87.004	1	2.83013e-10	GSSRNVSAEQKDE	S	666		-0.397474		-0.397474				Yes						Yes					+
MYO18A	J3KNX9	Unconventional myosin-XVIIIa	233.14	1	2.46951e-25	EHSAAPSPQVEVR	S	160	-2.18738			-2.18738					Yes		Yes
MYO18A	J3KNX9	Unconventional myosin-XVIIIa	233.14	0.934179	0.00430232	RPRYSHSYLSDSD	S	164	-2.18738			-2.18738				Yes											+
MYO18A	J3KNX9	Unconventional myosin-XVIIIa	233.14	1	6.5302e-72	YSHSYLSDSDTEA	S	2041	-0.0317101	-0.0787464	-0.0367495	-0.0490687	0.76506	0.0258249	Stable	Yes								Yes			+
MYO18A	J3KNX9	Unconventional myosin-XVIIIa	233.14	0.999999	6.5302e-72	HSYLSDSDTEAKL	S	2043	-0.0317101	-0.0787464	-0.0367495	-0.0490687	0.76506	0.0258249	Stable	Yes								Yes			+
MYO18A	J3KNX9	Unconventional myosin-XVIIIa	233.14	1	4.63689e-10	NKLEGDSDVDSEL	S	1970		0.586471	-0.664665	-0.039097	0.957356	0.884687		Yes								Yes			+
MYO18A	J3KNX9	Unconventional myosin-XVIIIa	233.14	1	4.63689e-10	GDSDVDSELEDRV	S	1974		0.586471	-0.664665	-0.039097	0.957356	0.884687		Yes								Yes			+
MYO18A	J3KNX9	Unconventional myosin-XVIIIa	233.14	0.999926	1.14544e-31	SLAPDRSDDEHDP	S	2020	-0.130808	0.0742588	-0.0106366	-0.0223952	0.899136	0.103038	Stable	Yes							Yes	Yes			+
MYO18A	J3KNX9	Unconventional myosin-XVIIIa	233.14	1	1.27357e-09	GPSKAASDDGSLK	S	1998	0.0268709	-0.0364682		-0.00479865	0.985497	0.0447875	Stable	Yes						Yes					+
MYO18A	J3KNX9	Unconventional myosin-XVIIIa	233.14	0.999933	1.27357e-09	AASDDGSLKSSSP	S	2002	0.0268709	-0.0364682		-0.00479865	0.985497	0.0447875	Stable	Yes							Yes				+
MYO18A	J3KNX9	Unconventional myosin-XVIIIa	233.14	0.980575	1.27357e-09	GSLKSSSPTSYWK	S	2007	0.28889	0.122491		0.205691	0.449642	0.117662	Stable		Yes										+
MYH3	J3KNX9	Unconventional myosin-XVIIIa	233.14	0.999923	2.46951e-25	STPSEHSAAPSPQ	S	1100								Yes							Yes
RGPD4	J3KNY6	RanBP2-like and GRIP domain-containing protein 4;E3 SUMO-protein ligase RanBP2;Putative peptidyl-prolyl cis-trans isomerase	198.19	0.999996	6.68961e-43	SFKSALSPSKSPA	S	2276	-0.00011542	0.0896357		0.0447602	0.857359	0.0634636	Stable		Yes	Yes									+
RGPD4	J3KNY6	RanBP2-like and GRIP domain-containing protein 4;E3 SUMO-protein ligase RanBP2;Putative peptidyl-prolyl cis-trans isomerase	198.19	0.999998	6.68961e-43	ALSPSKSPAKLNQ	S	2280	-0.00011542	0.0896357		0.0447602	0.857359	0.0634636	Stable		Yes	Yes	Yes								+
FBRS	J3KNZ9	Probable fibrosin-1	103.77	1	1.87458e-05	LRVSPATPKARAG	T	804	-2.28139	-3.09721	-1.65965	-2.34608	0.0269126	0.720958	Dephos		Yes			Yes								MAPK3	MAPK3_MAPK1_MAPK7_NLK_group	1.40909
FBRS	J3KNZ9	Probable fibrosin-1	103.77	1	1.87458e-05	RPQLRVSPATPKA	S	801	-2.28139	1.79171	-1.65965	-0.716443	0.649443	2.19425			Yes											MAPK3	MAPK3_MAPK1_MAPK7_NLK_group	0.372278
FBRS	J3KNZ9		103.77	0.910309	4.28917e-24	GGSSGATGEPGDS	T	183	-0.685593	0.553723		-0.0659354	0.925601	0.876329		Yes												CK1alpha	CK1_group	1.3564
VPS13D	J3KP14	Vacuolar protein sorting-associated protein 13D	491.91	0.983406	0.0042124	SRHRNSSSESAIV	S	2435		-0.448584	-0.591584	-0.520084	0.138514	0.101116		Yes						Yes					+	PAK4	PAK_group	5.61781
VPS13D	J3KP14	Vacuolar protein sorting-associated protein 13D	491.91	0.999945	3.9705e-11	DKDYPLTPPPSPT	T	1761	-0.146659	0.367732		0.110536	0.76506	0.363729	Stable		Yes			Yes							+	MAPK1	MAPK3_MAPK1_MAPK7_NLK_group	1.89589
VPS13D	J3KP14	Vacuolar protein sorting-associated protein 13D	491.91	0.894267	3.9705e-11	PLTPPPSPTVDEP	S	1765	-0.146659	0.367732		0.110536	0.76506	0.363729	Stable		Yes		Yes	Yes							+	MAPK1	MAPK3_MAPK1_MAPK7_NLK_group	1.89589
VPS13D	J3KP14	Vacuolar protein sorting-associated protein 13D	491.91	0.820314	4.94876e-05	SSSTIGSPSSRTN	S	3010	0.798921	-0.540226		0.129348	0.864918	0.94692			Yes		Yes									MAPK3	MAPK3_MAPK1_MAPK7_NLK_group	1.66709
POU2F1	J3KP77	POU domain, class 2, transcription factor 1	78.534	0.761267	2.37414e-09	TLPQSQSTPKRID	S	282			-3.77926	-3.77926				Yes											+
POU2F1	J3KP77	POU domain, class 2, transcription factor 1	78.534	0.978988	5.54795e-19	IQTLPQSQSTPKR	S	290	-1.05451	-1.82306	-0.547746	-1.14177	0.0790405	0.642117		Yes									Yes		+
POU2F1	J3KP77	POU domain, class 2, transcription factor 1	78.534	0.786509	4.70666e-05	SGGTSSSPIKAIF	S	292	-1.05451			-1.05451					Yes	Yes								CDK2	+
POU2F1	J3KP77	POU domain, class 2, transcription factor 1	78.534	0.970703	1.74705e-05	KRINPPSSGGTSS	S	464	-0.89325		-1.19579	-1.04452	0.0584367	0.213927		Yes
POU2F1	J3KP77	POU domain, class 2, transcription factor 1	78.534	0.970305	2.50905e-19	LPQSQSTPKRIDT	T	293	-1.05451		-0.674099	-0.864306	0.0887975	0.268993			Yes	Yes								CDK2	+
POU2F1	J3KP77	POU domain, class 2, transcription factor 1	78.534	0.917134	0.000145691	RINPPSSGGTSSS	S	465	-0.289951		-1.32556	-0.807755	0.256656	0.732286		Yes											+
POU2F1	J3KP77	POU domain, class 2, transcription factor 1	78.534	0.999385	4.12687e-05	TPKRIDTPSLEEP	T	471			-0.567059	-0.567059					Yes										+
POU2F1	J3KP77	POU domain, class 2, transcription factor 1	78.534	0.996558	4.12687e-05	KRIDTPSLEEPSD	S	301			-0.304277	-0.304277				Yes								Yes			+
POU2F1	J3KP77	POU domain, class 2, transcription factor 1;POU domain, class 2, transcription factor 3	78.534	0.991159	0.00133794	RRKKRTSIETNIR	S	408	-0.279196	-0.124063	0.0709514	-0.110769	0.5886	0.175452	Stable	Yes					Yes	Yes				PKACa	+
POU2F1	J3KP77	POU domain, class 2, transcription factor 1	78.534	0.837629	1.74705e-05	PPSSGGTSSSPIK	T	468	0.260146	0.0978724	-0.51167	-0.0512173	0.876854	0.406935	Stable	Yes											+
POM121C	J3KP77	POU domain, class 2, transcription factor 1	78.534	0.950278	2.50905e-19	TRTIAATPIQTLP	T	410	0.498557			0.498557					Yes		Yes								+
OSBPL8	J3KPA3	Oxysterol-binding protein;Oxysterol-binding protein-related protein 9;Oxysterol-binding protein	85.182	0.80864	3.64892e-19	ASVLTHSSSGNSL	S	810	0.75634			0.75634				Yes											+
RAP1GAP	J3KPC5	Rap1 GTPase-activating protein 1	76.719	1	1.05964e-07	VQEKRESPPAGQK	S	546	-0.173368	0.181542		0.00408697	0.989835	0.250959	Stable		Yes										+	CDK1	CDK2_CDK3_CDK1_CDK5_group	21.9289
RAP1GAP	J3KPC5	Rap1 GTPase-activating protein 1	76.719	0.996745	1.05964e-07	PPAGQKTPDSGHV	T	553	-0.173368	0.181542		0.00408697	0.989835	0.250959	Stable		Yes											CDK1	CDK2_CDK3_CDK1_CDK5_group	13.1962
RBM7	J3KPD3	RNA-binding protein 7	30.59	0.994124	0.000116376	AQIIQRSFSSPEN	S	134	-3.25333	-3.3989	-3.1355	-3.26258	0.0141987	0.131941	Dephos	Yes											+
RBM7	J3KPD3	RNA-binding protein 7	30.59	1	6.60974e-14	IQRSFSSPENFQR	S	137	-2.41273	-3.15528	-1.36205	-2.31002	0.0376384	0.901017	Dephos		Yes										+	CaMKIIalpha	CaMKII_group	1.549
RBM7	J3KPD3	RNA-binding protein 7	30.59	0.999969	6.60974e-14	IIQRSFSSPENFQ	S	136	-1.65535	-2.25825	-1.99736	-1.97032	0.018111	0.302356		Yes						Yes		Yes			+
RBM7	J3KPD3	RNA-binding protein 7	30.59	0.992516	5.80606e-49	LDQSGFSPSVQSH	S	171	-2.47009	-1.16376		-1.81692	0.10501	0.923717			Yes
HDAC7	J3KPH8	Histone deacetylase 7	108.97	0.99768	2.90375e-05	RTVHPNSPGIPYR	S	165			-2.73129	-2.73129					Yes			Yes							+	MAPK7	MAPK3_MAPK1_MAPK7_NLK_group	3.35372
HDAC7	J3KPH8	Histone deacetylase 7	108.97	1	8.20057e-35	RGPILGSPHTPLF	S	339	-2.76444	-3.42921	-1.77273	-2.65546	0.0272827	0.833602	Dephos		Yes										+	MAPK7	MAPK3_MAPK1_MAPK7_NLK_group	3.35372
HDAC7	J3KPH8	Histone deacetylase 7	108.97	1	8.20057e-35	ILGSPHTPLFLPH	T	342	-2.76444	-3.42921	-1.77273	-2.65546	0.0272827	0.833602	Dephos		Yes			Yes							+	PKD1	PKD_group	9.43356
HDAC7	J3KPH8	Histone deacetylase 7	108.97	1	1.69907e-16	LSRAQSSPAAPAS	S	543	-1.60674	-1.96366	-2.04229	-1.8709	0.0172291	0.232123			Yes										+	MAPK7	MAPK3_MAPK1_MAPK7_NLK_group	2.30245
HDAC5	J3KPH8	Histone deacetylase 7	108.97	0.836115	0.000178676	GRLPRGSTGDTVL	S	672			-0.0985543	-0.0985543				Yes					Yes	Yes		Yes			+
HDAC7	J3KPH8	Histone deacetylase 7	108.97	0.999999	0.00238947	PLRKTVSEPNLKL	S	211	0.176833	0.137188		0.15701	0.531038	0.0280338	Stable	Yes						Yes				PKD1;TAK1;MARK2	+	PKD1	PKD_group	7.33723
HDAC7	J3KPH8	Histone deacetylase 7	108.97	1	2.04889e-52	PLSRAQSSPAAPA	S	542	0.333767	0.194064	0.366206	0.298012	0.145529	0.0914716		Yes						Yes				PKD1	+	PKD1	PKD_group	9.43356
ZBTB38	J3KPK6	Zinc finger and BTB domain-containing protein 38	134.39	0.998819	9.12486e-19	VLTRSKSPNNEGD	S	310	0.128821	-0.166715		-0.0189471	0.949231	0.208976	Stable		Yes		Yes								+	MAPK3	MAPK3_MAPK1_MAPK7_NLK_group	1.00075
KDM1B	J3KPL2	Lysine-specific histone demethylase 1B	92.225	1	1.18774e-13	RTKKKASFDHSPD	S	13	-0.863599	-0.712816	-0.893906	-0.82344	0.0243026	0.0969944		Yes					Yes	Yes					+	PKCbeta	PKC_group	1.49617
KDM1B	J3KPL2	Lysine-specific histone demethylase 1B	92.225	1	1.6327e-30	KASFDHSPDSLPL	S	17	-0.863599	-0.712816	-0.0387171	-0.538377	0.17893	0.439237			Yes		Yes								+	MAPK3	MAPK3_MAPK1_MAPK7_NLK_group	1.40191
KDM1B	J3KPL2	Lysine-specific histone demethylase 1B	92.225	1	5.90736e-32	AATGNASPGKLEH	S	247	-0.216401	0.329939		0.0567692	0.880039	0.386321	Stable		Yes	Yes	Yes								+	MAPK3	MAPK3_MAPK1_MAPK7_NLK_group	1.4204
NBN	J3KPL5	Next to BRCA1 gene 1 protein	107.45	0.76337	1.2341e-32	PSLPRSSPCVHHH	S	397			0.187395	0.187395					Yes									ATM	+
AKT1S1	J3KPM3	Proline-rich AKT1 substrate 1	29.262	0.998007	0.000235725	RPRLNTSDFQKLK	S	267	-0.826642	-1.17466		-1.00065	0.066201	0.246087		Yes											+
AKT1S1	J3KPM3	Proline-rich AKT1 substrate 1	29.262	0.99785	5.7223e-36	KRTEARSSDEENG	S	222	1.90273	-2.22302	-0.118094	-0.146128	0.9219	2.06302		Yes								Yes			+
AKT1S1	J3KPM3	Proline-rich AKT1 substrate 1	29.262	0.999443	2.75618e-58	RTEARSSDEENGP	S	223	1.90273	-2.22302	-0.118094	-0.146128	0.9219	2.06302		Yes					Yes	Yes		Yes			+
AKT1S1	J3KPM3	Proline-rich AKT1 substrate 1	29.262	0.990476	3.78469e-18	PAPQPPSPTPSPP	S	108	-0.137315	0.250543	0.146435	0.0865546	0.691416	0.200743	Stable		Yes			Yes							+
AKT1S1	J3KPM3	Proline-rich AKT1 substrate 1	29.262	0.977133	3.78469e-18	PPSPTPSPPRPTL	S	112	-0.140985	0.2411	0.302653	0.134256	0.571216	0.240344	Stable		Yes	Yes	Yes								+
AKT1S1	J3KPM3	Proline-rich AKT1 substrate 1	29.262	1	2.27405e-14	EENGPPSSPDLDR	S	231	0.274053	0.0869517		0.180502	0.505873	0.132301	Stable	Yes								Yes			+
AKT1S1	J3KPM3	Proline-rich AKT1 substrate 1	29.262	1	2.75618e-58	ENGPPSSPDLDRI	S	232	0.178619	0.218833	0.449828	0.282427	0.192061	0.146362			Yes			Yes						mTOR	+
ARRB1	J3KPP7	Beta-arrestin-1	47.198	0.999999	9.6846e-80	EEDGTGSPQLNNR	S	412	0.0453032	0.0889911		0.0671471	0.783853	0.030892	Stable		Yes									ERK1;ERK2	+	MAPK3	MAPK3_MAPK1_MAPK7_NLK_group	9.57053
MPST	J3KPV7		35.249	1	3.93195e-15	SVAAMASPQLCRA	S	23	-0.200018	-0.250477	-0.247563	-0.232686	0.200338	0.028329	Stable		Yes											GSK3beta	GSK3_group	0.35839
MPST	J3KPV7		35.249	0.999429	3.93195e-15	SETRARSPSVAAM	S	15	-0.200018	0.0174171	0.0154034	-0.0557324	0.76506	0.124959	Stable		Yes		Yes									MAPK3	MAPK3_MAPK1_MAPK7_NLK_group	1.44747
SUDS3	J3KPW1	Sin3 histone deacetylase corepressor complex component SDS3	38.146	1	6.97481e-46	PEHLPATPAESPA	T	245	-1.86997	-2.42943	-2.19834	-2.16591	0.0169429	0.281138	Dephos		Yes			Yes						CDK2	+	MAPK3	MAPK3_MAPK1_MAPK7_NLK_group	1.45589
SUDS3	J3KPW1	Sin3 histone deacetylase corepressor complex component SDS3	38.146	1	6.97481e-46	PATPAESPAQRFE	S	249	0.205768	-3.12193	-2.42694	-1.78103	0.204974	1.75536			Yes		Yes								+	MAPK3	MAPK3_MAPK1_MAPK7_NLK_group	1.4227
SUDS3	J3KPW1	Sin3 histone deacetylase corepressor complex component SDS3	38.146	0.994919	2.91844e-31	EDTEDASETDLAK	S	53	-0.0243258	0.295571		0.135622	0.650538	0.226201	Stable	Yes							Yes	Yes			+	CK2alpha	CK2_group	3.93251
SUDS3	J3KPW1	Sin3 histone deacetylase corepressor complex component SDS3	38.146	1	2.91844e-31	SCRGRESDEDTED	S	45	-0.0243258	0.309395	0.484045	0.256372	0.321202	0.2583		Yes					Yes	Yes		Yes			+	CK2alpha	CK2_group	3.51534
SUDS3	J3KPW1	Sin3 histone deacetylase corepressor complex component SDS3	38.146	1	2.91844e-31	RESDEDTEDASET	T	49	-0.0243258	0.309395	0.882358	0.389143	0.313388	0.458572		Yes							Yes				+	CK2alpha	CK2_group	3.7657
SUDS3	J3KPW1	Sin3 histone deacetylase corepressor complex component SDS3	38.146	0.859492	6.97481e-46	RPASPSSPEHLPA	S	238	3.25703	2.32121	1.94558	2.50794	0.0229557	0.675368	Increased		Yes			Yes						CDK2	+	MAPK3	MAPK3_MAPK1_MAPK7_NLK_group	1.43147
SUDS3	J3KPW1	Sin3 histone deacetylase corepressor complex component SDS3	38.146	0.999832	6.97481e-46	SPKRPASPSSPEH	S	235	3.25703	2.32121	2.8955	2.82458	0.017699	0.471924	Increased		Yes			Yes						CDK2	+	MAPK3	MAPK3_MAPK1_MAPK7_NLK_group	1.66893
HDAC2	J3KPW7	Histone deacetylase 2;Histone deacetylase	65.537	1	1.11872e-36	DPDKRISIRASDK	S	501	-2.37243		-1.60122	-1.98683	0.0470109	0.545327		Yes					Yes	Yes					+	PKCalpha	PKC_group	3.20412
HDAC2	J3KPW7	Histone deacetylase 2;Histone deacetylase	65.537	1	7.60216e-82	DEEFSDSEDEGEG	S	516	-0.154586	-0.440208		-0.297397	0.347923	0.201965		Yes								Yes			+	CK2alpha	CK2_group	35.6396
HDAC2	J3KPW7	Histone deacetylase 2;Histone deacetylase	65.537	1	7.60216e-82	ACDEEFSDSEDEG	S	518	-0.154586	-0.440208		-0.297397	0.347923	0.201965		Yes							Yes	Yes			+	CK2alpha	CK2_group	35.6396
HDAC2	J3KPW7	Histone deacetylase 2;Histone deacetylase	65.537	1	7.27907e-44	DAVHEDSGDEDGE	S	488	0.250477	0.605925	0.209411	0.355271	0.167742	0.218042		Yes							Yes	Yes		CK2-A1	+	CK2alpha	CK2_group	35.6396
MYCBP2	J3KPZ3	Probable E3 ubiquitin-protein ligase MYCBP2	513.63	0.998218	2.62159e-30	LDQNSQTPPPSPF	T	2683	-1.4759	-1.70739		-1.59164	0.0302386	0.163692			Yes										+	MAPK1	MAPK3_MAPK1_MAPK7_NLK_group	1.93826
MYCBP2	J3KPZ3	Probable E3 ubiquitin-protein ligase MYCBP2	513.63	0.974183	2.62159e-30	SQTPPPSPFSVQA	S	2687	-1.4759	-1.70739	-0.950916	-1.37807	0.0272827	0.38761			Yes		Yes	Yes							+	MAPK1	MAPK3_MAPK1_MAPK7_NLK_group	1.93826
MYCBP2	J3KPZ3	Probable E3 ubiquitin-protein ligase MYCBP2	513.63	0.998984	1.81461e-10	PQRIPGSPAVTAA	S	2334	-0.852459	-0.351289	-0.985428	-0.729725	0.0678193	0.334411			Yes			Yes								MAPK3	MAPK3_MAPK1_MAPK7_NLK_group	1.02354
MYCBP2	J3KPZ3	Probable E3 ubiquitin-protein ligase MYCBP2	513.63	0.999989	1.81461e-10	TYGGLASPKLDVS	S	2353		-0.351289	-0.985428	-0.668358	0.199415	0.448404			Yes											MAPK3	MAPK3_MAPK1_MAPK7_NLK_group	1.47466
MYBL2	J3KPZ3	Probable E3 ubiquitin-protein ligase MYCBP2	513.63	0.999976	6.87619e-09	MKSMPPSLETSPI	S	405	-0.552728			-0.552728				Yes
MYCBP2	J3KPZ3	Probable E3 ubiquitin-protein ligase MYCBP2	513.63	0.983854	1.29203e-15	SPSGASSPRSSSP	S	2839	-0.141335	-0.281194		-0.211264	0.432722	0.0988953	Stable		Yes		Yes								+	MAPK3	MAPK3_MAPK1_MAPK7_NLK_group	1.76082
MYCBP2	J3KPZ3	Probable E3 ubiquitin-protein ligase MYCBP2	513.63	1	6.87619e-09	PESNMKSMPPSLE	S	2844		-0.189666		-0.189666				Yes												CDK1	CDK2_CDK3_CDK1_CDK5_group	1.01531
MYCBP2	J3KPZ3	Probable E3 ubiquitin-protein ligase MYCBP2	513.63	1	2.65369e-31	SDSHSRSLSPNHN	S	2787	-0.154105	-0.35321	0.0402002	-0.155705	0.47285	0.19671	Stable	Yes											+	PAK1	PAK_group	1.30107
MYCBP2	J3KPZ3	Probable E3 ubiquitin-protein ligase MYCBP2	513.63	1	2.65369e-31	SHSRSLSPNHNTL	S	2789	-0.0323444	-0.218719	-0.141956	-0.131006	0.460243	0.0936686	Stable		Yes		Yes								+	MAPK3	MAPK3_MAPK1_MAPK7_NLK_group	1.83278
MYCBP2	J3KPZ3	Probable E3 ubiquitin-protein ligase MYCBP2	513.63	1	4.03506e-10	EKALLSSPEGEEK	S	3931	0.000721167	0.11391		0.0573158	0.820033	0.0800368	Stable		Yes										+	CK1alpha	CK1_group	0.550407
[truncated: 14,718 more rows]

## Sheet: Sheet1
Protein IDs	Mol. weight [kDa]
A0AV56	102.85
A0FGR8-6	104.71
A0JNW5	164.2
A0MZ66	71.639
A0PK07	17.539
A0T4C8	80.204
A1L170-2	33.692
A1L390	134.41
A1X283	101.58
A2A3K4-2	90.142
A2ABF9	138.77
A2AJT9	83.87
A2BF25	41.564
A2RRD8	59.326
A2RRP1	268.57
A2RUB6	109.41
A2VCL2	103.84
A3KGN0	12.929
A3KN83	154.31
A4D1P6	83.343
A4D212	265.75
A4D2Q0	108.45
A4FU69	173.4
A6ND36	90.834
A6NE09	32.909
A6NFI3	108.44
A6NFN2	55.259
A6NFV8	39.636
A6NHB5	152.6
A6NHJ4	73.756
A6NHR9	226.37
A6NI28	98.568
A6NJL1	55.825
A6NKD9	45.209
A6NKF1	43.553
A6NKU9	63.894
A6NMQ1	166.46
A6ZJ83	14.107
A7E2S9	28.549
A7E2V4-2	201.52
A7KAX9	230.53
A8CG34	125.06
A8K040	49.027
A8K327	51.674
A8K855	71.981
A8MSH5	37.531
A8MU27	16.956
A8MUS3	21.916
A8MV58	76.299
A8MX09	102.94
A8MX12	187.76
A8MXP9	99.966
A8MXR0	57.393
A9R9N7	41.449
A9YTQ3-2	78.306
B0QY95	53.331
B0QYS7	62.033
B0QZ18	59.717
B0YIW6	61.626
B0YJ81	32.387
B1AJR3	9.5078
B1AK88	33.781
B1AKJ5	139.41
B1AKZ3	17.306
B1ALM5	20.958
B1AM49	42.417
B1AP22	53.732
B3KM87	56.735
B3KPL2	93.613
B3KS98	41.581
B3KSH1	39.146
B3KSW4	14.442
B3KSY9	72.203
B3KTC7	81.069
B3KYA7	59.461
B4DDH6	39.483
B4DEC1	19.986
B4DGP8	71.502
B4DGT8	119.16
B4DI96	20.024
B4DKT0	48.674
B4DLE8	150.07
B4DLH4	23.025
B4DLK6	36.733
B4DN88	45.968
B4DP11	16.476
B4DQI6	20.589
B4DQM4	43.345
B4DR52	18.041
B4DRN7	116.03
B4DRT2	49.149
B4DSS8	59.62
B4DST0	49.147
B4DT08	79.115
B4DT31	69.864
B4DT67	65.151
B4DTG2	56.149
B4DUT8	35.943
B4DV38	75.8
B4DVB8	38.996
B4DWW4	95.907
B4DX68	37.211
B4DXJ1	40.746
B4DY08	31.971
B4DYB4	33.12
B4DYH1	97.459
B4DYX9	43.924
B4DZH6	132.78
B4DZL1	18.153
B4E0Y9	49.183
B4E2P2	22.61
B4E2Q6	100.27
B5MBX0	33.734
B5MBZ0	110.18
B5MC40	68.133
B5MDF5	26.224
B5ME19	105.47
B6EU87	60.581
B7U540	48.737
B7WP27	105.52
B7WPE2	95.283
B7Z238	38.983
B7Z2R4	53.434
B7Z3P1	64.851
B7Z484	94.275
B7Z5W1	32.858
B7Z5Z2	24.195
B7Z6J6	26.05
B7Z6Z4	26.707
B7Z888	147.34
B7Z955	60.601
B7ZKL3	82.322
B7ZKM8	140.42
B7ZKU0	143.19
B7ZLX3	163.06
B8A4K4	19.663
B8ZZA5	28.417
B8ZZD4	93.609
B8ZZN6	16.645
B8ZZS0	17.107
B9EG97	94.385
C0KTG0	34.131
C9J1F9	162.19
C9J331	19.321
C9J3L7	69.919
C9J6P4	114.08
C9J8Q9	16.912
C9JA08	60.125
C9JCC6	23.205
C9JDG0	136.88
C9JEJ2	43.263
C9JG97	44.693
C9JJQ8	21.677
C9JME2	122.09
C9JMG9	128.32
C9JQL5	14.796
C9JRT2	15.28
C9JSV9	106.53
C9JTQ7	4.4442
C9JWL1	17.497
C9JY26	28.915
C9JYA1	46.4
C9K0J5	141.18
C9K0X5	45.886
CON__ENSEMBL:ENSBTAP00000016242	50.179
CON__H-INV:HIT000292931	49.448
CON__P00761	24.409
CON__P02662	22.975
CON__P02663	24.348
CON__P02666	23.583
CON__P02769	69.293
CON__P08729	51.417
CON__P12763	38.418
CON__P17697	51.113
CON__P35527	62.129
CON__P60712	41.736
CON__Q04695	48.105
CON__Q0IIK2	77.738
CON__Q6KB66-1	50.525
D3DQV9	102.33
D3K174	127.8
D4PHA4	55.525
D6R938	56.298
D6RAR7	15.829
D6RB82	5.8415
D6REE5	34.95
D6REX3	136.22
D6RG30	79.92
D6RIF6	44.656
D6W583	78.203
D6W592	60.099
E5RGZ8	11.643
E5RI98	11.865
E5RJR5	18.72
E7EM95	20.284
E7EN19	144.92
E7ENG3	101.79
E7ENI0	336.16
E7ENU4	140.83
E7EP87	56.073
E7EPF0	27.994
E7EPH8	86.236
E7EPP6	55.517
E7EQD2	55.864
E7EQN6	126.11
E7EQZ4	31.689
E7ER46	88.04
E7ERF4	56.216
E7ERK9	59.714
E7ERS3	108.94
E7ES43	97.658
E7ESA6	124.08
E7ESJ3	198.27
E7ESS2	145.95
E7ETS8	262.98
E7ETY2	152.3
E7EU23	51.18
E7EUC7	57.805
E7EUE1	78.401
E7EV43	14.012
E7EV90	88.676
E7EVA0	245.44
E7EVC7	70.01
E7EVY3	74.918
E7EW49	165.7
E7EWN3	159.43
E7EWR4	62.942
E7EX17	69.697
E7EX88	261.33
E7EXA6	129.4
E9PAL6	66.468
E9PAU2	79.578
E9PAV3	205.42
E9PB61	27.557
E9PBB4	120.82
E9PBC2	62.299
E9PC75	194.52
E9PC97	41.361
E9PCH4	185.19
E9PCL5	97.876
E9PCP3	86.951
E9PCQ3	109.77
E9PCR4	92.214
E9PCT1	103.79
E9PCW1	28.293
E9PD98	195.38
E9PDX3	198.64
E9PEB9	880.55
E9PEH2	131.65
E9PEJ6	135.85
E9PEQ4	97.965
E9PER1	170.44
E9PES4	82.794
E9PEY4	67.054
E9PF39	71.542
E9PF86	62.941
E9PF99	279.11
E9PFC7	210.26
E9PFD3	76.313
E9PFM1	176.23
E9PFW3	52.303
E9PG19	86.813
E9PG89	233.03
E9PGD0	93.87
E9PGF5	183.22
E9PGQ4	70.323
E9PHK9	156.06
E9PHR7	167.81
E9PI68	28.503
E9PIE3	31.088
E9PIM0	37.713
E9PJ55	67.238
E9PK25	22.728
E9PKC0	144.42
E9PKS3	69.807
E9PMA8	10.878
E9PMS6	145.42
E9PN30	23.771
E9PNI7	111.39
E9PPP3	14.633
E9PQ57	47.831
E9PQA6	28.703
E9PQG7	432.05
E9PRY8	76.569
E9PRZ1	53.806
E9PS84	15.249
E9PSH4	31.972
F2Z2B5	27.03
F2Z2W7	70.834
F2Z2X4	130.15
F2Z2Y1	70.125
F2Z3L0	186.49
F5GWA6	145.32
F5GWJ1	136.57
F5GWY5	58.865
F5GX68	183.38
F5GX74	137.49
F5GX82	339.59
F5GXE2	61.844
F5GXF0	70.451
F5GXF7	76.856
F5GXR3	12.074
F5GY24	107.86
F5GY88	112.18
F5GZU4	70.91
F5H012	54.081
F5H039	84.733
F5H0R1	98.434
F5H160	109.8
F5H1H0	139.67
F5H1J5	52.249
F5H1U2	21.293
F5H1U9	223.12
F5H269	340.24
F5H2F4	110.61
F5H2M7	304.64
F5H2R7	107.3
F5H2S7	44.809
F5H2X7	102.96
F5H330	115.01
F5H385	34.564
F5H3A1	113
F5H4G9	67.906
F5H5P2	54.202
F5H605	59.368
F5H607	46.427
F5H757	34.751
F5H7W8	28.637
F5HFY4	44.078
F6QR24	157.34
F6XS94	253.68
F8VP89	31.22
F8VPJ2	202.79
F8VQ10	50.745
F8VQY2	79.856
F8VQZ7	52.82
F8VVS7	46.452
F8VWL3	101
F8VX04	56.195
F8VX10	74.68
F8VYA6	81.265
F8VZX2	33.8
F8W0Q9	44.682
F8W130	93.448
F8W6G1	60.829
F8W7I9	57.774
F8W8D3	32.094
F8W8J4	234.65
F8W9A1	32.482
F8W9H1	59.823
F8WA38	165.21
F8WA39	75.717
F8WA73	115.86
F8WAC3	61.168
F8WAR4	27.735
F8WCP6	187.46
F8WE01	83.971
F8WEA9	102.16
F8WEE8	17.659
G3V0H7	71.247
G3V0I6	124.04
G3V1A6	57.734
G3V1C4	92.611
G3V1L9	197.46
G3V1N1	79.495
G3V1S3	149.34
G3V2H5	17.863
G3V3F1	72.709
G3V3G9	84.752
G3V4K3	59.718
G3V599	151.72
G3V5Z7	28.147
G3XAD8	68.08
G5E948	151.08
G5E9D4	58.832
G5E9E7	189.67
G5E9M5	95.807
G5E9M7	31.864
G5E9Q2	93.741
G5EA30	55.142
G8JL86	134.92
G8JLB6	51.229
G8JLC6	213.64
G8JLI3	98.268
H0Y304	159.36
H0Y322	69.748
H0Y337	28.522
H0Y3K7	73.822
H0Y3X6	57.972
H0Y459	9.9181
H0Y4E8	149.98
H0Y599	228.52
H0Y626	107.97
H0Y7A7	20.762
H0Y7U1	23.79
H0Y8C2	16.9
H0Y8P7	29.493
H0Y8X4	25.868
H0Y9R0	78.61
H0Y9Y2	22.962
H0YEF7	31.358
H0YEM9	66.146
H0YEX2	42.145
H0YEY8	22.261
H0YGG4	16.816
H0YHG0	59.075
H0YHV8	18.787
H0YIS7	24.767
H0YL70	84.477
H0YLT6	25.872
H0YMA4	12.398
H0YMC1	13.321
H0YNW5	17.827
H3BLZ8	80.439
H3BMD8	14.484
H3BMM1	150.17
H3BN98	27.168
H3BND4	88.761
H3BNW8	87.165
H3BPE7	53.496
H3BPX2	945.93
H3BQK0	54.499
H3BQK9	861.07
H3BSJ8	4.6742
H3BU86	43.229
H3BUF6	112.71
H3BUJ3	8.2632
H3BUT6	117.19
H3BUY5	28.745
H3BVG0	99.554
H7BXR4	80.965
H7BXS7	169.13
H7C0H2	38.976
H7C0J3	41.828
H7C1E4	22.065
H7C1N3	14.872
H7C2H0	58.756
H7C561	30.216
H8Y6P7	87.806
H9KV28	141.57
H9KV44	92.94
H9KV59	70.19
H9KVB4	314.46
I3L080	74.815
I3L097	37.956
I3L0A4	51.621
I3L0C1	410.62
I3L0U5	33.524
I3L156	30.999
I3L1Q2	32.725
I3L1Y9	15.604
I3L2J0	257.75
I3L3W3	13.795
I3L436	24.73
I3L4C2	61.381
I3L4P5	65.873
I3L4Q0	12.95
I3L504	20.503
I6L8A6	102.61
J3KMZ8	45.78
J3KN10	236.83
J3KN13	37.01
J3KN16	223.69
J3KN32	53.327
J3KN59	48.844
J3KN82	29.3
J3KN86	28.486
J3KNB2	55.682
J3KNE0	198.39
J3KNE7	22.999
J3KNF8	16.694
J3KNH4	62.745
J3KNL6	251.89
J3KNN5	71.648
J3KNP0	137.17
J3KNQ4	46.589
J3KNR0	87.004
J3KNX9	233.14
J3KNY6	198.19
J3KNZ9	103.77
J3KP14	491.91
J3KP77	78.534
J3KPA3	85.182
J3KPC5	76.719
J3KPD3	30.59
J3KPH8	108.97
J3KPK6	134.39
J3KPL2	92.225
J3KPL5	107.45
J3KPM3	29.262
J3KPP7	47.198
J3KPV7	35.249
J3KPW1	38.146
J3KPW7	65.537
J3KPZ3	513.63
J3KQ06	33.481
J3KQ26	108.07
J3KQ48	19.325
J3KQ70	39.431
J3KQ88	28.457
J3KQB0	48.548
J3KQK0	116.12
J3KQL0	165.65
J3KQL8	48.929
J3KQR7	171.76
J3KQS6	36.426
J3KQT5	96.413
J3KQV0	21.954
J3KQV4	39.512
J3KQV8	177.55
J3KR72	78.948
J3KRA9	398.84
J3KRY1	27.139
J3KS45	16.58
J3KTL2	28.329
J3KTM5	16.341
J3QK89	104.93
J3QK90	40.844
J3QKN8	8.68
J3QL51	26.372
J3QQ67	21.728
J3QQJ0	35.772
J3QR07	85.586
J3QR20	38.387
J3QRS3	20.457
J3QRU1	61.386
J3QS41	219.05
J3QSS3	269.97
J3QSS4	70.065
J3QT22	43.87
J3QTA2	38.76
J9JID7	69.948
J9JIE6	27.079
K4DI93	102.75
K7EKI0	233.83
K7EKZ6	28.852
K7EL60	16.189
K7ELG9	24.955
K7ELJ7	29.44
K7ELW5	24.269
K7EMK7	79.968
K7EN36	22.45
K7EPG9	7.3033
K7EPJ5	65.083
K7EQZ1	28.652
K7ERL7	92.069
K7ERV3	28.594
K7ES00	16.621
M0QXA7	103.28
M0QXB4	36.923
M0QXI8	13.853
M0QXQ4	22.764
M0QXZ5	23.568
M0QYL7	21.892
M0QYT0	35.904
M0QZ12	89.734
M0QZR4	108.32
M0QZW1	97.77
M0R076	12.953
M0R0H3	35.592
M0R0I5	29.345
M0R0U9	57.368
M0R2Z9	121.54
O00139-4	84.088
O00141-2	59.903
O00148	49.129
O00151	36.071
O00154	41.796
O00159	121.68
O00161	23.354
O00178	72.453
O00180	38.143
O00192	104.64
O00193	20.332
O00203	121.32
O00220	50.089
O00255	68.023
O00257	61.367
O00264	21.671
O00267	121
O00268	110.11
O00273	36.521
O00299	26.922
O00308	98.911
O00311	63.887
O00418	82.143
O00423-3	91.984
O00425	63.704
O00429-6	83.398
O00443	190.68
O00458	50.268
O00472	72.324
O00479	9.5388
O00488	15.199
O00499	64.699
O00499-10	47.49
O00505	57.81
O00512	149.29
O00533-2	136.7
O00541	68.002
O00562	134.85
O00566	78.863
O00567	66.049
O00571	73.243
O00622	42.026
O00625	32.113
O00629	57.886
O00750	184.77
O00762	19.652
O14490	108.87
O14494-2	32.15
O14495	35.116
O14497	242.04
O14523-2	76.178
O14530	26.534
O14545	64.84
O14562	33.382
O14578-4	236.6
O14613	22.483
O14617-5	136.65
O14628	72.331
O14641	78.947
O14646	196.69
O14646-2	196.59
O14647	211.34
O14681	38.964
O14686-3	593.67
O14715	198.99
O14730	59.092
O14733-2	51.88
O14737	14.285
O14745	38.868
O14777	73.912
O14828	38.287
O14867	81.957
O14874	46.36
O14879	55.984
O14907	13.735
O14920	86.563
O14929	49.512
O14936-4	102.16
O14965	45.809
O14966	23.155
O14974	115.28
O14980	123.38
O14981	206.89
O15013	151.61
O15014	151.19
O15015-2	200.82
O15020	271.32
O15027-5	235.75
O15031	205.12
O15037	74.533
O15042	118.29
O15047	186.03
O15054-1	180.7
O15056	165.54
O15061	172.77
O15063	116.02
O15066	85.124
O15067	144.73
O15085-2	172.24
O15119	79.388
O15126	37.92
O15131	60.348
O15143	40.949
O15156-2	61.583
O15164	116.83
O15169	95.634
O15173	23.818
O15198	52.493
O15213	68.07
O15234	76.277
O15258	22.958
O15318	25.914
O15344	75.25
O15355	59.271
O15357	138.6
O15371	63.972
O15381	95.05
O15397	119.94
O15403	57.393
O15427	49.469
O15438-4	174.91
O15439	149.52
O15440	160.66
O15446-2	55.171
O15504-3	19.312
O15530	63.151
O15541	38.787
O43143	90.932
O43149	331.07
O43150-2	106.98
O43156	122.07
O43159	50.714
O43164	78.213
O43166	200.03
O43167	78.281
O43187	69.432
O43189	62.105
O43189-2	49.642
O43237	54.099
O43242	60.977
O43290	90.254
O43293	52.535
O43296	70.586
O43298	52.63
O43301	74.977
O43303	113.42
O43306	130.61
O43314	140.41
O43318	67.195
O43353	61.194
O43379-4	166.51
O43390-2	71.214
O43395	77.528
O43396	32.251
O43399	22.237
O43399-2	19.901
O43432-3	177.28
O43435-3	52.666
O43474	54.67
O43491	112.59
O43513	27.245
O43516-3	51.98
O43524	71.276
O43572	73.817
O43583	22.092
O43663	71.606
O43683	122.37
O43707	104.85
O43719	85.852
O43734	64.665
O43741	30.302
O43765	34.063
O43776	62.942
O43815	86.131
O43818	51.84
O43823	76.107
O43829	50.956
O43852-3	38.05
O43896	122.95
O43929	50.377
O43933	142.87
O60216	71.689
O60220	10.998
O60231	119.26
O60238	23.93
O60239	50.424
O60244	160.6
O60256	40.925
O60264	121.9
O60266	128.96
O60271	146.2
O60271-2	145.13
O60285	74.304
O60292	194.61
O60293	226.35
O60318	218.4
O60333-3	130.36
O60333-4	205.14
O60341	92.902
O60343	146.56
O60346	184.67
O60437	204.74
O60488	79.187
O60499	28.114
O60502	102.91
O60503	150.7
O60504	75.34
O60508	65.521
O60524	122.95
O60563	80.684
O60566-3	121.38
O60573	28.362
O60583	81.028
O60658	93.303
O60664	47.074
O60678	59.875
O60684	60.029
O60716-3	104.98
O60749	58.47
O60763-2	109.19
O60784-2	53.874
O60825	58.476
O60826	70.755
O60828	30.472
O60832	57.673
O60841	138.83
O60870	45.373
O60885	152.22
O60927	13.952
O60930	32.064
O60934	84.958
O60941	71.355
O75044	120.88
O75052	56.149
O75061-2	105.67
O75064	163.84
O75071	55.031
O75113	100.38
O75116	160.9
O75128-2	143.93
O75129-6	44.56
O75131	60.13
O75146	119.39
O75147	206.94
O75150	113.65
O75151	120.77
O75152	89.13
O75161	157.6
O75170	104.94
O75175	81.871
O75179	274.25
O75182	133.06
O75204	25.841
O75312	50.925
O75330-3	84.228
O75351	49.301
O75362	115.27
O75367	39.617
O75369-8	281.63
O75376	270.21
O75379	16.397
O75382	80.829
O75385	112.63
O75391	26.034
O75396	24.593
O75398	59.327
O75400	108.8
O75420	114.6
O75427	73.449
O75431	29.763
O75436	38.169
O75446	23.306
O75449	55.964
O75459	16.15
O75475	60.103
O75494	31.3
O75494-3	22.222
O75494-4	21
O75496	23.565
O75506	8.5435
O75509	71.844
O75528	48.902
O75530-2	53.06
O75531	10.058
O75533	145.83
O75554	42.506
O75558	33.195
O75569	34.404
O75581	180.43
O75607	19.343
O75610	40.88
O75616	48.349
O75626	91.77
O75638	21.06
O75643	244.5
O75665	116.67
O75674	52.988
O75676	85.605
O75683	41.45
O75691	318.38
O75694	155.2
O75717	125.97
O75781	42.075
O75815	92.565
O75821	35.611
O75822	29.062
O75864	74.766
O75874	46.659
O75907	55.278
O75909	64.239
O75934	26.131
O75940	26.711
O75955	47.355
O75962	346.9
O75971	11.328
O75976	152.93
O76003	37.432
O76021	54.972
O76080	23.132
O76082-3	65.326
O76094	74.605
O94761	133.08
O94762	108.86
O94763	59.832
O94776	75.022
O94782	88.206
O94804	112.13
O94806	100.47
O94811	23.693
O94826	67.454
O94842	66.194
O94854	135.15
O94864	46.192
O94874	89.594
O94875-4	76.711
O94876	72.082
O94880	100.05
O94880-2	75.503
O94885	136.65
O94887	119.89
O94888	54.862
O94913	173.05
O94952	72.269
O94964-2	183.86
O94966-5	156.03
O94972	107.9
O94988	116.93
O94992	40.623
O95049-2	104.83
O95067	45.281
O95071	309.35
O95072	62.613
O95104	125.87
O95155	146.18
O95163	150.25
O95197	112.61
O95210	39.007
O95218-2	36.318
O95219	51.908
O95232	51.466
O95235	100.28
O95239	139.88
O95243	66.05
O95248-4	211.05
O95251	70.642
O95260	59.09
O95263	98.978
O95292	27.228
O95295	14.874
O95297	29.082
O95359	309.42
O95365	61.438
O95373	119.52
O95382	142.59
O95391	68.386
O95400	37.646
O95402	65.446
O95425	247.74
O95425-2	200.84
O95429	49.593
O95453	73.45
O95466-3	128.33
O95470	63.523
O95503	43.898
O95568	42.148
O95613	378.03
O95628-6	84.746
O95639	30.255
O95674	51.417
O95684	43.064
O95685	32.559
O95696-2	133.24
O95714	527.22
O95721	28.97
O95747	58.022
O95758-4	60.417
O95772	26.654
O95772-2	25.817
O95782	107.54
O95810	47.173
O95817	61.594
O95831	66.9
O95832	22.744
O95835	126.87
O95873	31.71
O95983	32.844
O95997	22.024
O95999	26.251
O96001	17.865
O96005	76.096
O96007	20.944
O96013	64.071
O96018	61.453
O96019	47.46
O96028	152.26
P00338-3	39.837
P00414	29.95
P00450	122.2
P00491	32.118
P00519-2	124.95
P00533	134.28
P00558	44.614
P01106-2	50.564
P01213	28.385
P01598	11.788
P01622	11.788
P01893	40.891
P02042	16.055
P02452	138.94
P02511	20.159
P02545	74.139
P02545-2	65.134
P02786	84.87
P02794	21.225
P04035-3	99.751
P04040	59.755
P04049-2	75.394
P04075	39.42
P04080	11.139
P04083	38.714
P04150-3	85.815
P04264	66.038
P04406	36.053
P04792	22.782
P04818	35.716
P04920	137.01
P05114	10.659
P05362	57.825
P05387	11.665
P05388	34.273
P05412	35.675
P05423	44.395
P05455	46.836
P05556	88.414
P05783	48.057
P05787-2	56.608
P06241	60.761
P06400	106.16
P06454	12.203
P06493	34.095
P06733	47.168
P06744-2	64.324
P06748	32.575
P06748-2	29.464
P06748-3	28.4
P06753-2	29.032
P06756	116.04
P06899	13.904
P07195	36.638
P07199	65.171
P07237	57.116
P07355-2	40.411
P07550	46.458
P07814	170.59
P07900-2	98.16
P07910	33.67
P07948	58.573
P07954	54.636
P08047	80.692
P08107	70.051
P08195-4	71.122
P08238	83.263
P08240	69.81
P08243	64.369
P08473	85.513
P08559-4	47.579
P08579	25.486
P08581-2	157.71
P08621	51.556
P08651	55.674
P08670	53.651
P08708	15.55
P09012	31.279
P09234	17.394
P09382	14.716
P09429	24.893
P09496	27.076
P09601	32.818
P09651-2	34.196
P09661	28.415
P09874	113.08
P09914	55.36
P09960	69.284
P0C1Z6	28.278
P0C7T5	73.305
P0C8F1	11.407
P0CJ78	111.08
P0DJ93	10.351
P10070	167.78
P10071	169.86
P10074	77.053
P10075	41.144
P10155	60.67
P10244	78.763
P10398	67.585
P10412	21.865
P10415	26.266
P10586	212.88
P10599	11.737
P10644	42.981
P10809	61.054
P10912	71.499
P11021	72.332
P11055	223.9
P11142	70.897
P11166	54.083
P11169	53.924
P11171	97.016
P11172	52.221
P11216	96.695
P11274	142.82
P11387	90.725
P11388-4	182.68
P11474	45.509
P11717	274.37
P11908-2	35.054
P11940	70.67
P12268	55.804
P12270	267.29
P12931-2	60.588
P12956	69.842
P13010	82.704
P13051	34.645
P13056	67.314
P13489	49.973
P13639	95.337
P13747	40.156
P13797	70.81
P13807	83.785
P13861	45.518
P13984	28.38
P13994	44.802
P14324	48.275
P14618	57.936
P14625	92.468
P14866	64.132
P14868	57.136
P14923	81.744
P15056	84.436
P15151	45.302
P15260	54.404
P15291	43.92
P15336	54.537
P15374	26.182
P15407	29.413
P15408	35.193
P15531-2	19.653
P15822	296.86
P15880	31.324
P15907	46.604
P15923-2	67.264
P15924	331.77
P15941-2	122.94
P16070	81.537
P16104	15.144
P16220	36.688
P16333	42.864
P16383	89.384
P16401	22.58
P16402	22.35
P16403	21.364
P16455	21.646
P16591	94.637
P16615	114.76
P16949-2	19.823
P16989	40.089
P17017	75.353
P17028	42.155
P17029	63.629
P17036	50.915
P17039-2	71.488
P17066	71.027
P17096	11.676
P17096-2	10.679
P17098	64.97
P17152	21.541
P17252	76.749
P17275	35.879
P17342	59.807
P17480	89.405
P17535	35.173
P17544-6	51.756
P17676	36.105
P17706	48.473
P17812	66.69
P17844	69.147
P17980	49.203
P17987	60.343
P18031	49.966
P18077	12.538
P18084	88.053
P18206	123.8
P18583-9	268.09
P18669	28.804
P18754-2	48.145
P18827	32.461
P18846	29.232
P18850	74.584
P18858	101.73
P18887	69.476
P19174-2	148.66
P19338	76.613
P19387	31.441
P19447	89.277
P19525	62.094
P19532	61.52
P19623	33.824
P19634	90.762
P19838-2	105.43
P19878	59.761
P20020	138.75
P20042	38.388
P20265	46.892
P20290	22.168
P20340	23.593
P20700	66.408
P20749	47.583
P20810-6	84.942
P21127	92.706
P21283	43.941
P21291	20.567
P21333	280.74
P21359	319.37
P21580	89.613
P21731	37.431
P21796	30.772
P22059	89.42
P22087	33.784
P22234-2	47.958
P22314	117.85
P22415	33.538
P22626	37.429
P22670	104.76
P22681	99.632
P23193	33.969
P23246	76.149
P23443	59.139
P23497-4	101.57
P23511	36.876
P23634	137.92
P23769	50.499
P23786	73.776
P23921	90.069
P24534	24.763
P24539	28.908
P24928	217.17
P25054	311.64
P25098	79.573
P25440	88.06
P25445	37.732
P25490	44.712
P25686	35.58
P25786-2	30.239
P25788	28.433
P25789	29.483
P26358-2	184.82
P26368	53.5
P26373	24.261
P26374	74.071
P26583	24.033
P26599-3	59.632
P27348	27.764
P27361	43.135
P27694	68.137
P27708	242.98
P27797	48.141
P27987	102.38
P28062	30.354
P28066	26.411
P28290	138.38
P28324	46.899
P28482	41.389
P28715	133.11
P29218-3	36.694
P29317	108.27
P29353-6	62.892
P29372	32.868
P29374	142.75
P29375	192.09
P29401-2	68.813
P29590	97.55
P29590-11	92.563
P29590-2	67.47
P29590-4	62.006
P29692-3	28.558
P29692-4	29.07
P29966	31.554
P30041	25.035
P30050	17.818
P30084	31.387
P30085	22.222
P30086	21.057
P30101	56.782
P30291	71.597
P30304	59.086
P30305	64.987
P30307	53.364
P30405	22.04
P30414	165.67
P30419	56.806
P30419-2	48.14
P30520	50.097
P30533	41.465
P30622	162.24
P30825	67.638
P31040	72.691
P31153	43.66
P31321	43.072
P31350-2	51.092
P31629	269.05
P31641	69.829
P31689	44.868
P31749	55.686
P31751	55.768
P31930	52.645
P31942	36.926
P31946	28.082
P31947	27.774
P31949	11.74
P32519	67.497
P33176	109.68
P33316	26.563
P33316-2	17.748
P33527-9	172.64
P33897	82.936
P33981	97.071
P33991	96.557
P33993	81.307
P34932	94.33
P35221-2	102.63
P35222	85.496
P35232	29.804
P35237	42.621
P35251	128.25
P35268	14.787
P35269	58.24
P35367	55.784
P35520-2	61.862
P35568	131.59
P35579	226.53
P35580-4	232.53
P35606	102.49
P35610	64.734
P35611-3	84.302
P35612	80.853
P35613	42.2
P35658-2	212.57
P35658-4	212.64
P35659	42.674
P36507	44.424
P36508	61.83
P36578	47.697
P36871	61.448
P36915	68.66
P36952	42.1
P37173-2	67.456
P37275-2	124.07
P37287	54.126
P37802	22.391
P37837	37.54
P38159	42.331
P38432	62.608
P38435	87.56
P38646	73.68
P38919	46.871
P38935	109.15
P39023	46.108
P39687	28.585
P39748	42.592
P39880-3	165.69
P40121	38.498
P40123	52.823
P40189	103.54
P40222	61.89
P40227	58.024
P40425	45.881
P40692	84.6
P40763	88.067
P40818	127.52
P40855	32.806
P40938	40.556
P40939	82.999
P41162	57.001
P41182	78.846
P41208	19.738
P41212	52.999
P41214	64.706
P41227	26.458
P41229	175.72
P41236	23.015
P41252	144.5
P41273	26.624
P41279	52.924
P41440	64.868
P41743	68.262
P42166	75.491
P42167	50.67
P42224	87.334
P42229	90.646
P42285	117.8
P42345	288.89
P42566	98.655
P42568	63.351
P42575	50.685
P42677	9.461
P42679-2	56.798
P42684	128.34
P42695	168.89
P42696	48.564
P42704	157.9
P42858	347.6
P42892	87.163
P43003	59.572
P43007	55.722
P43121	71.607
P43268	53.938
P43307	32.235
P43378	68.019
P43487	23.31
P43686	47.366
P45880-1	33.371
P45973	22.225
P45974	95.785
P45983-2	44.229
P45985	44.287
P46013	358.69
P46013-2	319.44
P46019	138.41
P46063	73.457
P46087-4	92.859
P46100	282.58
P46108	33.83
P46109	33.777
P46379-3	122.34
P46734	39.318
P46776	16.561
P46777	34.362
P46778	18.565
P46781	22.591
P46783	18.898
P46934	149.11
P46937	54.461
P46939	394.46
P46940	189.25
P47712	85.238
P47870	59.15
P47914	17.752
P48067	78.259
P48382	65.322
P48552	126.94
P48634	228.86
P48643	59.67
P48651	55.527
P48681	177.44
P48729-2	41.937
P48730-2	46.832
P48960	91.868
P49005	51.289
P49006	19.529
P49023	64.505
P49116-2	67.344
P49207	13.293
P49221	77.144
P49247	33.269
P49257	57.548
P49321-3	86.267
P49327	273.42
P49354	44.408
P49368	60.533
P49450	15.99
P49454	367.76
P49588	106.81
P49589-3	94.637
P49590	56.888
P49593	49.83
P49643	58.805
P49662	43.262
P49674	47.315
P49711	82.785
P49721	22.836
P49736	101.89
P49750-4	241.64
P49756	100.18
P49757	70.803
P49759-3	61.756
P49761	73.514
P49768	52.667
P49773	13.802
P49792	358.2
P49796	132.33
P49815	200.61
P49840	50.98
P49841-2	48.033
P49902	64.969
P49903	42.91
P49915	76.715
P49916	112.91
P50402	28.994
P50443	81.661
P50454	46.44
P50502	41.331
P50548	58.702
P50552	39.829
P50579	52.891
P50613	39.038
P50748	250.75
P50750-2	53.365
P50851	319.1
P50914	23.432
P50990	59.62
P51003	82.842
P51114	69.72
P51116	74.222
P51149	23.489
P51151	22.837
P51153	22.774
P51397	11.164
P51531	181.28
P51571	18.998
P51580	28.18
P51587	384.22
P51608-2	53.323
P51610	208.73
P51636	18.291
P51659-2	83.024
P51692	89.865
P51788	98.534
P51795-2	90.784
P51798	88.678
P51812	83.735
P51825-2	132.38
P51965	21.404
P51991	39.594
P51991-2	37.029
P52272	77.515
P52292	57.861
P52294	60.221
P52298	18.001
P52564	37.492
P52569-3	75.985
P52594-4	59.029
P52701	152.78
P52732	119.16
P52735-3	97.031
P52756	92.153
P52948	197.58
P53350	68.254
P53365	37.855
P53367	41.738
P53396	120.84
P53602	43.404
P53611	36.924
P53621-2	139.32
P53671-3	77.885
P53814-6	101.81
P53985	53.944
P53992	118.32
P53999	14.395
P54105	26.215
P54132	159
P54136	75.378
P54198	111.83
P54253	86.922
P54259	125.41
P54278	95.796
P54284	54.531
P54578	56.068
P54646	62.319
P54725	39.609
P54727	43.171
P54760	108.27
P54819	26.477
P55010	49.222
P55011	131.45
P55060	110.42
P55072	89.321
P55081	51.958
P55084	51.294
P55085	44.126
P55196-5	207.79
P55198	112.07
P55199	68.264
P55201-2	138.18
P55209	45.374
P55317	49.147
P55327-3	26.382
P55809	56.157
P55884-2	99.028
P56182	52.839
P56192	101.11
P56270-2	51.072
P56524	119.04
P56537	26.599
P56545-2	106.19
P57682	38.828
P57740	106.37
P57772	65.304
P58107	555.61
P58340-3	33.888
P60174	30.791
P60228	52.22
P60468	9.9743
P60842	46.153
P60866-2	16.005
P60903	11.203
P60981	18.506
P61006	23.668
P61073-2	40.221
P61106	23.897
P61244	18.275
P61244-2	17.202
P61247	29.945
P61254	17.258
P61964	36.588
P61978-2	51.028
P61981	28.302
P62081	22.127
P62136-2	38.631
P62140	37.186
P62241	24.205
P62258	29.174
P62263	16.273
P62304	10.803
P62314	13.281
P62316	13.527
P62328	5.0526
P62424	29.995
P62491	24.393
P62736	42.009
P62753	28.68
P62805	11.367
P62820	22.677
P62851	13.742
P62877	12.274
P62888	12.784
P62899	14.463
P62917	28.024
P62937	18.012
P62942	11.951
P62995	33.665
P63104	27.745
P63261	41.792
P63313	5.0256
P67809	35.924
P67936	28.521
P68104	50.14
P68366	49.924
P68371	49.83
P68402	25.569
P69905	15.257
P78310	40.029
P78312	139.99
P78316	97.667
P78332	128.64
P78337	34.128
P78345	31.834
P78347	112.42
P78356	47.377
P78362	77.526
P78364	105.53
P78415	52.118
P78524	126.48
P78527	469.08
P78563	80.762
P79522-2	18.644
P80723	22.693
P81274	76.661
P81408	71.354
P82094-2	123.15
P82970	31.524
P82987	188.69
P83369	39.499
P83731	17.779
P84074	22.427
P84095	21.308
P84098	23.466
P84103	19.329
P84157	21.466
P85037	75.456
P86790	55.866
P98082	82.447
P98169	84.791
P98170	56.684
P98171-2	109.39
P98172	38.006
P98174	106.56
P98175	103.53
P98179	17.17
P98194	100.58
P98194-6	105.06
Q00013	52.296
Q00059	29.096
Q00325	40.094
Q00341	141.45
Q00536-2	63.457
Q00537	59.582
Q00587	40.294
Q00610	191.61
Q00613	57.26
Q00653	96.748
Q00688	25.177
Q00839	90.583
Q01081	27.872
Q01082	274.61
Q01082-3	251.39
Q01085-2	43.448
Q01105	33.488
Q01105-2	32.103
Q01130	25.476
Q01151	23.041
Q01167	69.061
Q01196-8	51.818
Q01201	62.134
Q01433	100.69
Q01518	51.901
Q01581	57.293
Q01629	14.632
Q01650	55.01
Q01658	19.443
Q01780	100.83
Q01813	85.595
Q01831	105.95
Q01844-5	68.965
Q01970	138.8
Q02040	80.735
Q02078	54.811
Q02086	64.899
Q02156	83.673
Q02224	316.41
Q02241	110.06
Q02241-2	98.104
Q02363	14.917
Q02388	295.22
Q02750	43.439
Q02790	51.804
Q02878	32.728
Q02880	183.26
Q03001-8	591.03
Q03060-11	12.175
Q03111	62.055
Q03112-3	139.31
Q03188	106.83
Q03393	16.386
Q03468	168.41
Q03701	120.97
Q04206	60.218
Q04323-2	35.107
Q04656-3	172.08
Q04721	265.4
Q04727	83.754
Q05209	88.105
Q05519	53.542
Q05655-2	80.952
Q05682-3	64.255
Q05682-5	61.212
Q05932	64.608
Q05D32	52.998
Q05GC8	134.31
Q06190	130.28
Q06210	78.806
Q06265	48.948
Q06330	55.637
Q06587	42.429
Q06787	71.174
Q06787-7	69.178
Q06830	22.11
Q07002-3	57.576
Q07065	66.022
Q07343-3	82.095
Q07352	36.313
Q07617	103.64
Q07666	48.227
Q07820	37.337
Q07866-4	71.995
Q07889	152.46
Q07960	50.435
Q08050-3	88.595
Q08117	21.97
Q08170	56.678
Q08174-2	133.72
Q08209	58.687
Q08211	140.96
Q08357	70.392
Q08378	167.35
Q08379	113.08
Q08495	45.514
Q08499-10	76.815
Q08499-6	84.427
Q08752	40.763
Q08945	81.074
Q08AD1	168.09
Q08AM6	87.972
Q08J23	86.47
Q09019	70.437
Q09028	47.655
Q09161	91.838
Q09472	264.16
Q09666	629.09
Q0D2K0	50.057
Q0JRZ9	88.923
Q0VDD7	69.556
Q0VDD8	399.89
Q0ZGT2	80.657
Q10570	160.88
Q10571	136
Q12767-2	154.26
Q12768	134.28
Q12770	139.73
Q12772	123.69
Q12774	176.8
Q12778	69.661
Q12789	238.87
Q12792-3	41.018
Q12797	85.862
Q12802-2	307.84
Q12830	338.26
Q12834	54.722
Q12849	53.126
Q12852-2	96.32
Q12857-2	54.619
Q12872-2	110.01
Q12888-2	214.11
Q12893	38.197
Q12904-2	37.039
Q12906	95.337
Q12907	40.228
Q12913	145.94
Q12929	91.88
Q12931	80.109
Q12933-2	61.383
Q12948	56.788
Q12959	100.45
Q12959-2	103.32
Q12962	21.711
Q12965	127.06
Q12972	38.478
Q12981-1	31.113
Q12983	21.541
Q12986	124.39
Q12996	82.921
Q13017	172.46
Q13029	188.91
Q13033	87.208
Q13042	71.655
Q13043	55.63
Q13045	144.75
Q13045-2	135.19
Q13049	71.988
Q13057-2	65.339
Q13085	265.55
Q13085-4	270
Q13098-7	59.05
Q13107	108.56
Q13111	106.92
Q13112	61.492
Q13118	52.555
Q13123	65.601
Q13129	217.95
Q13131-2	65.522
Q13136	135.78
Q13144	80.379
Q13148-2	44.991
Q13151	30.84
Q13153-2	61.631
Q13163	50.111
Q13164	88.385
Q13177	58.042
Q13185	20.811
Q13190	39.672
Q13200	100.2
Q13206	100.89
Q13233	164.47
Q13242	25.542
Q13243	31.263
Q13247	39.586
Q13263	88.549
Q13283	52.164
Q13286	47.622
Q13287	35.056
Q13309	47.76
Q13310-3	72.39
Q13315	350.71
Q13322	67.231
Q13330	80.785
Q13347	36.501
Q13371	34.281
Q13404	16.495
Q13409-2	70.644
Q13415	97.349
Q13416	65.971
Q13424	53.895
Q13425	57.949
Q13427	88.616
Q13433	85.046
Q13435	100.23
Q13439	261.14
Q13442	20.63
Q13443	90.555
Q13451	51.212
Q13459	243.4
Q13464	158.17
Q13470	72.467
Q13472	112.37
Q13474	107.96
Q13480-2	80.004
Q13490	69.899
Q13496	69.931
Q13501	47.687
Q13506	54.401
Q13523	116.99
Q13535	301.36
Q13541	12.58
Q13542	12.939
Q13547	55.102
Q13555-7	59.759
Q13555-8	62.164
Q13557	56.369
Q13563	109.69
Q13573	61.494
Q13586	77.422
Q13595	32.688
Q13596-3	63.082
Q13601	43.664
Q13610	55.827
Q13614	73.38
Q13615	133.62
Q13619	87.679
Q13620-1	102.3
Q13625-3	126.19
Q13627	85.583
Q13671	84.098
Q13769	78.507
Q13772-4	73.648
Q13796	176.41
Q13813	284.54
Q13823	83.654
Q13829	36.204
Q13873	115.2
Q13884	58.06
Q13895	49.601
Q13905-3	122.73
Q13951-2	21.991
Q14004	164.92
Q14008-3	226.25
Q14103	38.434
Q14118	97.44
Q14119	56.931
Q14126	122.29
Q14134	65.834
Q14137	83.629
Q14147	128.12
Q14149	107.11
Q14151	107.47
Q14152	166.57
Q14153	45.768
Q14155	90.011
Q14157-1	103.93
Q14160	174.88
Q14161	84.542
Q14164	80.461
Q14166	74.403
Q14181	65.947
Q14185	215.34
Q14186	45.07
Q14204	532.4
Q14241	89.908
Q14244-4	82.876
Q14247	61.585
Q14258	70.973
Q14320	40.241
Q14432	124.98
Q14444	78.365
Q14451-3	62.063
Q14469	29.54
Q14498	59.379
Q14511	92.86
Q14517	506.27
Q14527	113.93
Q14542	50.112
Q14562	139.31
Q14566	92.888
Q14571	308.06
Q14573	304.1
Q14592	63.664
Q14643	313.94
Q14669-3	225.52
Q14674	233.17
Q14676	226.66
Q14677-3	70.294
Q14678	147.29
Q14680	74.641
Q14681	28.527
Q14683	143.23
Q14684	84.427
Q14686	219.14
Q14687	136.16
Q14690	208.7
Q14692	145.81
Q14694-2	92.596
Q14697-2	109.44
Q14738	69.991
Q14739	70.702
Q14764	99.326
Q14789-2	377.13
Q147X3	39.319
Q14807	73.261
Q14814	55.937
Q14839-2	220.85
Q14847-2	36.014
Q14865	132.37
Q14956	63.922
Q14966	220.62
Q14974	97.169
Q14978-2	74.746
Q14980	238.26
Q14999-2	199.75
[truncated: 2,258 more rows]
